# Supplementary material for: Atlas of plasma NMR biomarkers for health and disease in 118,461 individuals from the UK Biobank
Source: Nat Commun. 2023 Feb 3;14:604. doi: 10.1038/s41467-023-36231-7 (PMC9898515; doi:10.1038/s41467-023-36231-7)
Supplement: Supplementary file 4 — Source Data [file 41467_2023_36231_MOESM4_ESM.zip]

Archive with 21 entries (20 files):
- source-data/
- source-data/Figure4c_source_data.tsv
- source-data/Figure3_source_data.tsv
- source-data/Figure5_source_data.tsv
- source-data/Figure6a_source_data.tsv
- source-data/Figure4b_source_data.tsv
- __MACOSX/source-data/._Figure4b_source_data.tsv
- source-data/Figure2a_source_data.tsv
- source-data/Figure6f_source_data.tsv
- source-data/Figure7_source_data.tsv
- source-data/Figure6c_source_data.tsv
- source-data/Figure2d_source_data.tsv
- source-data/Figure2c_source_data.tsv
- source-data/Figure6d_source_data.tsv
- source-data/Figure6e_source_data.tsv
- source-data/Figure2b_source_data.tsv
- __MACOSX/source-data/._Figure2b_source_data.tsv
- source-data/Figure4a_source_data.tsv
- source-data/Figure6_source_data.tsv
- source-data/Figure2e_source_data.tsv
- source-data/Figure6b_source_data.tsv
