# Supplementary material for: Atlas of plasma NMR biomarkers for health and disease in 118,461 individuals from the UK Biobank
Source: Nat Commun. 2023 Feb 3;14:604. doi: 10.1038/s41467-023-36231-7 (PMC9898515; doi:10.1038/s41467-023-36231-7)
Supplement: Supplementary file 4 — Source Data [file 41467_2023_36231_MOESM4_ESM.zip › source-data/Figure4c_source_data.tsv]

biomarker_name	group_name	disease	chapter	estimate	se	pvalue
Alanine	Amino acids	I21 Acute myocardial infarction	Diseases of the circulatory system	0.08561791687659213	0.01988947720762997	1.6722415928147484e-5
Albumin	Fluid balance	I21 Acute myocardial infarction	Diseases of the circulatory system	-0.15390167073171124	0.01956253535007301	3.627714113050478e-15
ApoA1	Apolipoproteins	I21 Acute myocardial infarction	Diseases of the circulatory system	-0.3019828991919964	0.02304651676762819	3.1570221853318155e-39
ApoB	Apolipoproteins	I21 Acute myocardial infarction	Diseases of the circulatory system	0.1337382106304707	0.01986490855689239	1.6690439698563243e-11
ApoB/ApoA1	Apolipoproteins	I21 Acute myocardial infarction	Diseases of the circulatory system	0.26175355527360444	0.01980238985477063	6.881870256313347e-40
Clinical LDL-C	Cholesterol	I21 Acute myocardial infarction	Diseases of the circulatory system	0.03744251903287776	0.01982530785120381	0.05894245320045434
Creatinine	Fluid balance	I21 Acute myocardial infarction	Diseases of the circulatory system	0.15441299794208055	0.02189062836312813	1.740460439146684e-12
DHA	Fatty acids	I21 Acute myocardial infarction	Diseases of the circulatory system	-0.15159002102764585	0.02164447848492416	2.4940585620429386e-12
DHA %	Fatty acid ratios	I21 Acute myocardial infarction	Diseases of the circulatory system	-0.21149274811733929	0.01993070668661648	2.637601657735661e-26
Omega-3	Fatty acids	I21 Acute myocardial infarction	Diseases of the circulatory system	-0.06400007311613132	0.02094771908950175	0.00224888943134274
Omega-3 %	Fatty acid ratios	I21 Acute myocardial infarction	Diseases of the circulatory system	-0.13828566292954925	0.02036882718348844	1.1284833313728851e-11
Omega-6	Fatty acids	I21 Acute myocardial infarction	Diseases of the circulatory system	0.03554037619669437	0.02042707238868452	0.08188248583676389
Omega-6 %	Fatty acid ratios	I21 Acute myocardial infarction	Diseases of the circulatory system	-0.15667026163476183	0.01814691987185863	5.9536250866185534e-18
Omega-6/Omega-3	Fatty acid ratios	I21 Acute myocardial infarction	Diseases of the circulatory system	0.07235806457281434	0.02034776248690692	3.764440393047182e-4
Glucose	Glycolysis related metabolites	I21 Acute myocardial infarction	Diseases of the circulatory system	0.05698946626798598	0.02086369070803849	0.00630440348286099
Glycine	Amino acids	I21 Acute myocardial infarction	Diseases of the circulatory system	-0.1598714802803333	0.02502169461555676	1.6663086098250396e-10
Glycoprotein acetyls	Inflammation	I21 Acute myocardial infarction	Diseases of the circulatory system	0.3293210926980161	0.01959926175996794	2.3306766667978074e-63
HDL-C	Cholesterol	I21 Acute myocardial infarction	Diseases of the circulatory system	-0.3752306483309323	0.02430344248455384	8.891918343556036e-54
Histidine	Amino acids	I21 Acute myocardial infarction	Diseases of the circulatory system	-0.08837083676907072	0.02038135033533599	1.4518631207818864e-5
Isoleucine	Branched-chain amino acids	I21 Acute myocardial infarction	Diseases of the circulatory system	0.08773172976271819	0.01941508289571406	6.220845676057872e-6
Lactate	Glycolysis related metabolites	I21 Acute myocardial infarction	Diseases of the circulatory system	0.07485331148891464	0.02127477340324651	4.341459701034861e-4
Leucine	Branched-chain amino acids	I21 Acute myocardial infarction	Diseases of the circulatory system	0.05938187416989524	0.02019008486413057	0.00327006285190751
MUFA	Fatty acids	I21 Acute myocardial infarction	Diseases of the circulatory system	0.1880945327887912	0.01948714736817682	4.8095703723152405e-22
MUFA %	Fatty acid ratios	I21 Acute myocardial infarction	Diseases of the circulatory system	0.2803184507457424	0.02028812364022614	2.016372957383262e-43
Phenylalanine	Aromatic amino acids	I21 Acute myocardial infarction	Diseases of the circulatory system	0.0824307733671226	0.01959252450814481	2.58489848418645e-5
PUFA	Fatty acids	I21 Acute myocardial infarction	Diseases of the circulatory system	0.01513263593222704	0.020584937429761	0.4622594117746435
PUFA %	Fatty acid ratios	I21 Acute myocardial infarction	Diseases of the circulatory system	-0.1920355649481898	0.01793524655474223	9.420699578476807e-27
PUFA/MUFA	Fatty acid ratios	I21 Acute myocardial infarction	Diseases of the circulatory system	-0.2551739883705256	0.01970521477508706	2.362846777502097e-38
SFA	Fatty acids	I21 Acute myocardial infarction	Diseases of the circulatory system	0.113553063396335	0.01966814965966213	7.766501761145741e-9
SFA %	Fatty acid ratios	I21 Acute myocardial infarction	Diseases of the circulatory system	0.04161476414885115	0.0194410056834554	0.03230901830574476
Total BCAA	Branched-chain amino acids	I21 Acute myocardial infarction	Diseases of the circulatory system	0.0802805274738056	0.02017647590013088	6.922983704006485e-5
Total-C	Cholesterol	I21 Acute myocardial infarction	Diseases of the circulatory system	-0.02457612725013492	0.02006285530122658	0.22059156863257837
Total triglycerides	Triglycerides	I21 Acute myocardial infarction	Diseases of the circulatory system	0.2017701370118359	0.01983952968578254	2.6961271067278648e-24
Total fatty acids	Fatty acids	I21 Acute myocardial infarction	Diseases of the circulatory system	0.11627232743109175	0.01998983913050484	6.0066877006323045e-9
Tyrosine	Aromatic amino acids	I21 Acute myocardial infarction	Diseases of the circulatory system	0.03908953666369708	0.0200668398718989	0.05141894290590015
Valine	Branched-chain amino acids	I21 Acute myocardial infarction	Diseases of the circulatory system	0.0816070742999932	0.02020675269324162	5.377022928462753e-5
VLDL-C	Cholesterol	I21 Acute myocardial infarction	Diseases of the circulatory system	0.18379677640954636	0.02021355250354227	9.656524098025617e-20
Alanine	Amino acids	I50 Heart failure	Diseases of the circulatory system	0.10334745130942868	0.01773841400595019	5.670550193986047e-9
Albumin	Fluid balance	I50 Heart failure	Diseases of the circulatory system	-0.22680607973643713	0.0170132535584859	1.5254683503836383e-40
ApoA1	Apolipoproteins	I50 Heart failure	Diseases of the circulatory system	-0.22090446865084465	0.02030423882180434	1.440018643675289e-27
ApoB	Apolipoproteins	I50 Heart failure	Diseases of the circulatory system	-0.24817093687277103	0.01801413824793606	3.5320228947725462e-43
ApoB/ApoA1	Apolipoproteins	I50 Heart failure	Diseases of the circulatory system	-0.11421584264507632	0.01845424996942893	6.04952938188042e-10
Clinical LDL-C	Cholesterol	I50 Heart failure	Diseases of the circulatory system	-0.3050741179907008	0.01655866763138738	8.45962599267577e-76
Creatinine	Fluid balance	I50 Heart failure	Diseases of the circulatory system	0.14604859030911943	0.0195207200146254	7.335528138198542e-14
DHA	Fatty acids	I50 Heart failure	Diseases of the circulatory system	-0.2708510085076736	0.01976583687116995	9.743193914544247e-43
DHA %	Fatty acid ratios	I50 Heart failure	Diseases of the circulatory system	-0.19738944956521356	0.01781373236855063	1.5557032194213806e-28
Omega-3	Fatty acids	I50 Heart failure	Diseases of the circulatory system	-0.2069700853427748	0.01929067394035136	7.437834241816511e-27
Omega-3 %	Fatty acid ratios	I50 Heart failure	Diseases of the circulatory system	-0.1850148698339112	0.0181480934728856	2.0933047878253467e-24
Omega-6	Fatty acids	I50 Heart failure	Diseases of the circulatory system	-0.27069820668123373	0.01820564587676252	5.245634164505738e-50
Omega-6 %	Fatty acid ratios	I50 Heart failure	Diseases of the circulatory system	-0.16773988360385292	0.01646945770098777	2.3158286692441302e-24
Omega-6/Omega-3	Fatty acid ratios	I50 Heart failure	Diseases of the circulatory system	0.1140731948788358	0.0182168546507242	3.8017118275697926e-10
Glucose	Glycolysis related metabolites	I50 Heart failure	Diseases of the circulatory system	0.11917887659102316	0.01869373912437928	1.825617094016024e-10
Glycine	Amino acids	I50 Heart failure	Diseases of the circulatory system	-0.15073686284304727	0.0219724867669794	6.873772277918041e-12
Glycoprotein acetyls	Inflammation	I50 Heart failure	Diseases of the circulatory system	0.2820447836291289	0.01783403263252138	2.453062983483234e-56
HDL-C	Cholesterol	I50 Heart failure	Diseases of the circulatory system	-0.2638764240688007	0.021061540279551	5.192405014985021e-36
Histidine	Amino acids	I50 Heart failure	Diseases of the circulatory system	-0.1529171157371216	0.01840423116873452	9.667293946963575e-17
Isoleucine	Branched-chain amino acids	I50 Heart failure	Diseases of the circulatory system	0.07416302058110699	0.01743400492738049	2.100518507828574e-5
Lactate	Glycolysis related metabolites	I50 Heart failure	Diseases of the circulatory system	0.08432302311556635	0.01908885014851289	9.98967993385108e-6
Leucine	Branched-chain amino acids	I50 Heart failure	Diseases of the circulatory system	0.0455694494695695	0.01810563198740532	0.0118403853095749
MUFA	Fatty acids	I50 Heart failure	Diseases of the circulatory system	0.02385181753229986	0.01817159153652132	0.18932173111288952
MUFA %	Fatty acid ratios	I50 Heart failure	Diseases of the circulatory system	0.27083693492968275	0.01830543993359394	1.5676904398804376e-49
Phenylalanine	Aromatic amino acids	I50 Heart failure	Diseases of the circulatory system	0.12549341801529446	0.0172426104439549	3.3855799517429594e-13
PUFA	Fatty acids	I50 Heart failure	Diseases of the circulatory system	-0.28770212119331134	0.01838980861235412	3.6134989182008825e-55
PUFA %	Fatty acid ratios	I50 Heart failure	Diseases of the circulatory system	-0.21234890200005657	0.01615066146798746	1.7473461923817986e-39
PUFA/MUFA	Fatty acid ratios	I50 Heart failure	Diseases of the circulatory system	-0.25829828790541237	0.0177897283444489	9.114837689013827e-48
SFA	Fatty acids	I50 Heart failure	Diseases of the circulatory system	-0.08052177329711473	0.01827497349997279	1.052374264754842e-5
SFA %	Fatty acid ratios	I50 Heart failure	Diseases of the circulatory system	0.08226253251017698	0.01747843398794633	2.5198598393319708e-6
Total BCAA	Branched-chain amino acids	I50 Heart failure	Diseases of the circulatory system	0.06494845446441828	0.01807899915732234	3.275449957027389e-4
Total-C	Cholesterol	I50 Heart failure	Diseases of the circulatory system	-0.32385582622819437	0.01700459081462834	7.201101084096924e-81
Total triglycerides	Triglycerides	I50 Heart failure	Diseases of the circulatory system	0.01025241512947454	0.01845017032682872	0.5784287239785684
Total fatty acids	Fatty acids	I50 Heart failure	Diseases of the circulatory system	-0.11652147522716406	0.01834279694947644	2.1192924088468152e-10
Tyrosine	Aromatic amino acids	I50 Heart failure	Diseases of the circulatory system	0.10645602749923803	0.01738107157999956	9.078314086203579e-10
Valine	Branched-chain amino acids	I50 Heart failure	Diseases of the circulatory system	0.06893786546522672	0.01814565395260407	1.4519951931102709e-4
VLDL-C	Cholesterol	I50 Heart failure	Diseases of the circulatory system	-0.1644434532808823	0.01830263412417452	2.594699218113413e-19
