# Supplementary material for: Atlas of plasma NMR biomarkers for health and disease in 118,461 individuals from the UK Biobank
Source: Nat Commun. 2023 Feb 3;14:604. doi: 10.1038/s41467-023-36231-7 (PMC9898515; doi:10.1038/s41467-023-36231-7)
Supplement: Supplementary file 4 — Source Data [file 41467_2023_36231_MOESM4_ESM.zip › source-data/Figure3_source_data.tsv]

biomarker_name	group_name	disease	estimate	se	pvalue
Alanine	Amino acids	A41 Sepsis	0.03519739353056546	0.01846002109516487	0.0565617540830418
Albumin	Fluid balance	A41 Sepsis	-0.20944127536262191	0.01757498848769885	9.651281311955336e-33
ApoA1	Apolipoproteins	A41 Sepsis	-0.1885274020404541	0.0206780561728864	7.704113330054651e-20
ApoB	Apolipoproteins	A41 Sepsis	-0.1698953175496596	0.01842187658389992	2.903170885090849e-20
ApoB/ApoA1	Apolipoproteins	A41 Sepsis	-0.0538106736913089	0.01880298196245042	0.00421221434176921
Clinical LDL-C	Cholesterol	A41 Sepsis	-0.2354022126044667	0.01735703696391505	6.695594244633058e-42
Creatinine	Fluid balance	A41 Sepsis	0.11644338427417568	0.02058483654974964	1.542614061068171e-8
DHA	Fatty acids	A41 Sepsis	-0.24296580639744816	0.02022804181297685	3.097993695664987e-33
DHA %	Fatty acid ratios	A41 Sepsis	-0.21402831220827653	0.01846022329931979	4.4186281277147116e-31
Omega-3	Fatty acids	A41 Sepsis	-0.17438959331486686	0.01965501109586648	7.150526292046562e-19
Omega-3 %	Fatty acid ratios	A41 Sepsis	-0.20256238148068545	0.0186846261859812	2.197501979836898e-27
Omega-6	Fatty acids	A41 Sepsis	-0.1882105925922972	0.01874904794696878	1.0332830236156292e-23
Omega-6 %	Fatty acid ratios	A41 Sepsis	-0.1792872232954142	0.01699405980737198	5.080052041618011e-26
Omega-6/Omega-3	Fatty acid ratios	A41 Sepsis	0.109339294935069	0.01884100959177244	6.503745843903394e-9
Glucose	Glycolysis related metabolites	A41 Sepsis	0.05222555485785281	0.0191424930028247	0.00636708453533778
Glycine	Amino acids	A41 Sepsis	-0.06022967175779409	0.02125270479852317	0.00459726733423348
Glycoprotein acetyls	Inflammation	A41 Sepsis	0.2749989071848876	0.01820017780067276	1.3981186287865727e-51
HDL-C	Cholesterol	A41 Sepsis	-0.23502496034718015	0.02136820829408259	3.871883072527441e-28
Histidine	Amino acids	A41 Sepsis	-0.12153625579138934	0.01883771802711549	1.1056553791303104e-10
Isoleucine	Branched-chain amino acids	A41 Sepsis	0.04790053684558187	0.01823550302564997	0.00861986794480269
Lactate	Glycolysis related metabolites	A41 Sepsis	0.06669663304804156	0.0193765673083157	5.771561804917341e-4
Leucine	Branched-chain amino acids	A41 Sepsis	0.01032499564422334	0.01895654565574924	0.5859828992571191
MUFA	Fatty acids	A41 Sepsis	0.06929543488830116	0.01853891332352944	1.8561026236697735e-4
MUFA %	Fatty acid ratios	A41 Sepsis	0.25332254404548293	0.0188296559500167	2.941089308890751e-41
Phenylalanine	Aromatic amino acids	A41 Sepsis	0.10096367226096138	0.01789510923619365	1.6811524422883822e-8
PUFA	Fatty acids	A41 Sepsis	-0.20970019325966804	0.01893153188981518	1.626372677016566e-28
PUFA %	Fatty acid ratios	A41 Sepsis	-0.23008399943773292	0.01663657127298426	1.6798980751796503e-43
PUFA/MUFA	Fatty acid ratios	A41 Sepsis	-0.25353032846820983	0.01835516509123196	2.1432760624937424e-43
SFA	Fatty acids	A41 Sepsis	-0.00549231760481046	0.01865890788727445	0.7684876821983962
SFA %	Fatty acid ratios	A41 Sepsis	0.12512700212046873	0.01805187866809035	4.1633538681732774e-12
Total BCAA	Branched-chain amino acids	A41 Sepsis	0.01919708017306722	0.01891154238420785	0.3100588295555024
Total-C	Cholesterol	A41 Sepsis	-0.2465569817204223	0.01781854469833155	1.5222539734333587e-43
Total triglycerides	Triglycerides	A41 Sepsis	0.05979145088417107	0.01874793549996342	0.00142653051632306
Total fatty acids	Fatty acids	A41 Sepsis	-0.04654614514909078	0.01880154649597218	0.01329919694994255
Tyrosine	Aromatic amino acids	A41 Sepsis	0.04477369372038757	0.01825829948279901	0.01419707703905693
Valine	Branched-chain amino acids	A41 Sepsis	0.01362732898500783	0.018972858926015	0.4726007795641102
VLDL-C	Cholesterol	A41 Sepsis	-0.08673580932320317	0.01861445032683407	3.1683134800302124e-6
Alanine	Amino acids	C34 Lung cancer	-0.11893227213723426	0.03004990690374656	7.563534442844111e-5
Albumin	Fluid balance	C34 Lung cancer	-0.24105454365812923	0.02731717304809881	1.1016051420043839e-18
ApoA1	Apolipoproteins	C34 Lung cancer	-0.15255333808466243	0.03224576473532518	2.234634575817489e-6
ApoB	Apolipoproteins	C34 Lung cancer	-0.16435973050426694	0.02887489264162415	1.2546203082705484e-8
ApoB/ApoA1	Apolipoproteins	C34 Lung cancer	-0.06461753347869222	0.029503709172014	0.02851339731103444
Clinical LDL-C	Cholesterol	C34 Lung cancer	-0.21858717537276476	0.02742473777258181	1.581128205750251e-15
Creatinine	Fluid balance	C34 Lung cancer	-0.01754075688926096	0.03401296390354276	0.606058380704295
DHA	Fatty acids	C34 Lung cancer	-0.3230785380884609	0.03225114880663236	1.2758570521565535e-23
DHA %	Fatty acid ratios	C34 Lung cancer	-0.27901304249773407	0.02891613998438272	4.96171810113256e-22
Omega-3	Fatty acids	C34 Lung cancer	-0.26832474810973594	0.03138216338309463	1.2284234414403771e-17
Omega-3 %	Fatty acid ratios	C34 Lung cancer	-0.29172153305026877	0.02906810040213371	1.0609987030111851e-23
Omega-6	Fatty acids	C34 Lung cancer	-0.1885368084430697	0.02960781232363426	1.9175108558004315e-10
Omega-6 %	Fatty acid ratios	C34 Lung cancer	-0.1733756937995903	0.02692149382938206	1.1943627071292868e-10
Omega-6/Omega-3	Fatty acid ratios	C34 Lung cancer	0.21171214030397195	0.02932921820178109	5.257496009886435e-13
Glucose	Glycolysis related metabolites	C34 Lung cancer	-0.09160580466375837	0.02968453658118469	0.00202884342291822
Glycine	Amino acids	C34 Lung cancer	-0.00155290045823279	0.0319160721019877	0.961193639638624
Glycoprotein acetyls	Inflammation	C34 Lung cancer	0.32004745333739565	0.02837266625564647	1.6449680390490175e-29
HDL-C	Cholesterol	C34 Lung cancer	-0.19230291385587073	0.03305587068878479	5.973008938897354e-9
Histidine	Amino acids	C34 Lung cancer	-0.11407204985659704	0.02953517787775132	1.1235048367571804e-4
Isoleucine	Branched-chain amino acids	C34 Lung cancer	-0.00894786488249549	0.0294444018536772	0.7612115515973131
Lactate	Glycolysis related metabolites	C34 Lung cancer	0.16727495539751397	0.03055340700393693	4.3791190030912215e-8
Leucine	Branched-chain amino acids	C34 Lung cancer	-0.05172385094666026	0.03056715288858759	0.09061960224655737
MUFA	Fatty acids	C34 Lung cancer	0.08561323571447048	0.02920575869888653	0.00337457526752382
MUFA %	Fatty acid ratios	C34 Lung cancer	0.3057022828164301	0.02952206756667817	3.970076147821668e-25
Phenylalanine	Aromatic amino acids	C34 Lung cancer	0.01846747546859917	0.02870239943569914	0.5199566352810926
PUFA	Fatty acids	C34 Lung cancer	-0.2354794138609391	0.0298832279958154	3.2741814621051625e-15
PUFA %	Fatty acid ratios	C34 Lung cancer	-0.2574042192079269	0.02589795247672774	2.8115267200165873e-23
PUFA/MUFA	Fatty acid ratios	C34 Lung cancer	-0.30201957096389476	0.02873000474853851	7.578951534266722e-26
SFA	Fatty acids	C34 Lung cancer	-0.00611995175430924	0.0295119241211111	0.8357192150911469
SFA %	Fatty acid ratios	C34 Lung cancer	0.1420367762728907	0.02844730801979634	5.945540628373177e-7
Total BCAA	Branched-chain amino acids	C34 Lung cancer	-0.07494246983736645	0.0307268153950983	0.01472827719306213
Total-C	Cholesterol	C34 Lung cancer	-0.23249744516402815	0.02818943510044847	1.6149888837751755e-16
Total triglycerides	Triglycerides	C34 Lung cancer	0.05854480686455322	0.02938258946969992	0.04631623508359651
Total fatty acids	Fatty acids	C34 Lung cancer	-0.04945649019314176	0.02976770759003057	0.096630300622164
Tyrosine	Aromatic amino acids	C34 Lung cancer	-0.0849924885394026	0.02978939923795101	0.00432933779713248
Valine	Branched-chain amino acids	C34 Lung cancer	-0.10678304396430228	0.03098296321318744	5.678808432091723e-4
VLDL-C	Cholesterol	C34 Lung cancer	-0.08593223947104367	0.02911498659265134	0.00316257177558186
Alanine	Amino acids	F32 Depression	5.286603666621458e-4	0.01371276814978186	0.9692472391731148
Albumin	Fluid balance	F32 Depression	-0.15315434933155475	0.0132940581424394	1.0399186420864467e-30
ApoA1	Apolipoproteins	F32 Depression	-0.12073799472207512	0.01500768581940829	8.619089745098065e-16
ApoB	Apolipoproteins	F32 Depression	-0.04508755998701673	0.01370592841396667	0.00100315907822406
ApoB/ApoA1	Apolipoproteins	F32 Depression	0.02663047399984518	0.01381535550563342	0.0539049463925399
Clinical LDL-C	Cholesterol	F32 Depression	-0.10975283806754242	0.01362910579929567	8.09028871506095e-16
Creatinine	Fluid balance	F32 Depression	0.06552190496462183	0.01651873170898636	7.292919068038043e-5
DHA	Fatty acids	F32 Depression	-0.1857027401952871	0.01498749642558189	2.9416275619727156e-35
DHA %	Fatty acid ratios	F32 Depression	-0.21936863748847185	0.01407458751192784	9.042080542870652e-55
Omega-3	Fatty acids	F32 Depression	-0.09560606613065924	0.01434618493063499	2.6608303082840308e-11
Omega-3 %	Fatty acid ratios	F32 Depression	-0.15502849826235365	0.01394419210182789	1.0279494874253292e-28
Omega-6	Fatty acids	F32 Depression	-0.06001267107219671	0.01404196250552145	1.9216133551857104e-5
Omega-6 %	Fatty acid ratios	F32 Depression	-0.19914938999056225	0.01296077189286144	2.786632636760609e-53
Omega-6/Omega-3	Fatty acid ratios	F32 Depression	0.08769733548792302	0.01400724603079346	3.8287255978412703e-10
Glucose	Glycolysis related metabolites	F32 Depression	-4.0933018950280506e-4	0.01440570901675485	0.9773316054600316
Glycine	Amino acids	F32 Depression	-0.05095092855400272	0.01422180207126076	3.402004401977146e-4
Glycoprotein acetyls	Inflammation	F32 Depression	0.2254864983315933	0.01332034447553783	2.798286748849037e-64
HDL-C	Cholesterol	F32 Depression	-0.1904918508996664	0.01541526014486693	4.4454109031876623e-35
Histidine	Amino acids	F32 Depression	-0.05947687924623004	0.01379169769393298	1.6140919540697534e-5
Isoleucine	Branched-chain amino acids	F32 Depression	0.04523129234547781	0.01353823484462647	8.347611863264158e-4
Lactate	Glycolysis related metabolites	F32 Depression	0.02708370391376313	0.01412654896571246	0.05520997292181511
Leucine	Branched-chain amino acids	F32 Depression	0.02165141711779786	0.01407482224164518	0.12397322972305612
MUFA	Fatty acids	F32 Depression	0.14023282329734943	0.0135847207124179	5.555831482602349e-25
MUFA %	Fatty acid ratios	F32 Depression	0.26297094285109757	0.01401728250821033	1.5895869536418339e-78
Phenylalanine	Aromatic amino acids	F32 Depression	0.04243824596248015	0.01342757646015381	0.00157482880522184
PUFA	Fatty acids	F32 Depression	-0.07825992446526536	0.01414470387921191	3.15145184693186e-8
PUFA %	Fatty acid ratios	F32 Depression	-0.24355204902063768	0.01275223138772629	2.58460884860411e-81
PUFA/MUFA	Fatty acid ratios	F32 Depression	-0.2680731484631179	0.01377473252026808	2.3412828105716492e-84
SFA	Fatty acids	F32 Depression	0.08454395873534575	0.0138326230586153	9.843626608144583e-10
SFA %	Fatty acid ratios	F32 Depression	0.1379117857640477	0.013767332359807481	1.279235742890904e-23
Total BCAA	Branched-chain amino acids	F32 Depression	0.01877209315048324	0.01397766102263665	0.17926978706749622
Total-C	Cholesterol	F32 Depression	-0.12828796736423553	0.01400468376568169	5.172370609065399e-20
Total triglycerides	Triglycerides	F32 Depression	0.13892636078908632	0.01359613110789974	1.6456740956852966e-24
Total fatty acids	Fatty acids	F32 Depression	0.05885275807221649	0.01390934764961139	2.3248307217769333e-5
Tyrosine	Aromatic amino acids	F32 Depression	0.01984736468129193	0.01358582683580258	0.14404631595407005
Valine	Branched-chain amino acids	F32 Depression	0.01135601868408877	0.01397316072046923	0.41638881031550934
VLDL-C	Cholesterol	F32 Depression	0.02606043098977017	0.01355751671614182	0.05457899779798191
Alanine	Amino acids	G47 Sleep disorders	0.10597974291488382	0.02292513671329491	3.7848155980544657e-6
Albumin	Fluid balance	G47 Sleep disorders	-0.2626523415116011	0.02160662106669488	5.323743962596082e-34
ApoA1	Apolipoproteins	G47 Sleep disorders	-0.3608276862173352	0.02670799305363956	1.3633410485166863e-41
ApoB	Apolipoproteins	G47 Sleep disorders	-0.13408552810896188	0.02352794145398288	1.2051854163297368e-8
ApoB/ApoA1	Apolipoproteins	G47 Sleep disorders	0.04820409319187389	0.02352582523569949	0.04046345630082945
Clinical LDL-C	Cholesterol	G47 Sleep disorders	-0.24595116916257137	0.02213416138783523	1.098769262701783e-28
Creatinine	Fluid balance	G47 Sleep disorders	0.158777850601838	0.02623675960908289	1.4329628604323879e-9
DHA	Fatty acids	G47 Sleep disorders	-0.2581085753612715	0.02630705714670789	1.0058191294428316e-22
DHA %	Fatty acid ratios	G47 Sleep disorders	-0.26985860458869454	0.02326989452131647	4.272842805292475e-31
Omega-3	Fatty acids	G47 Sleep disorders	-0.07377836221772803	0.02448619575625039	0.00258628292531842
Omega-3 %	Fatty acid ratios	G47 Sleep disorders	-0.12107231772738136	0.02368400858924689	3.187896434047768e-7
Omega-6	Fatty acids	G47 Sleep disorders	-0.16037485830227605	0.02356219089291585	1.000369443869938e-11
Omega-6 %	Fatty acid ratios	G47 Sleep disorders	-0.3030520622739962	0.0197865600499821	5.97337678529466e-53
Omega-6/Omega-3	Fatty acid ratios	G47 Sleep disorders	0.00950830195359417	0.02375808055318486	0.6889993532967454
Glucose	Glycolysis related metabolites	G47 Sleep disorders	0.1312580440989697	0.02429249298063773	6.544968471678953e-8
Glycine	Amino acids	G47 Sleep disorders	-0.31092222120594065	0.02931178620675411	2.752651964854844e-26
Glycoprotein acetyls	Inflammation	G47 Sleep disorders	0.3536479651575973	0.02232810834712803	1.682928759619796e-56
HDL-C	Cholesterol	G47 Sleep disorders	-0.526905246383913	0.02881993755281843	1.1373189794995469e-74
Histidine	Amino acids	G47 Sleep disorders	-0.09933453247582912	0.02359912008620333	2.5622282941982984e-5
Isoleucine	Branched-chain amino acids	G47 Sleep disorders	0.1794308970136788	0.02164778346184611	1.1454119870417434e-16
Lactate	Glycolysis related metabolites	G47 Sleep disorders	0.0884632990996175	0.02448343081301672	3.0245234854567397e-4
Leucine	Branched-chain amino acids	G47 Sleep disorders	0.17117069322579898	0.02245417446399686	2.4763129202668327e-14
MUFA	Fatty acids	G47 Sleep disorders	0.21095261533268783	0.02232868020584718	3.4666223523620785e-21
MUFA %	Fatty acid ratios	G47 Sleep disorders	0.4460997648387815	0.02343620699211665	8.809565056078595e-81
Phenylalanine	Aromatic amino acids	G47 Sleep disorders	0.15563953935727765	0.02239834632224342	3.6865004898952755e-12
PUFA	Fatty acids	G47 Sleep disorders	-0.16107278976591485	0.02372188429712059	1.1209438442922702e-11
PUFA %	Fatty acid ratios	G47 Sleep disorders	-0.3340977176110396	0.01970512884945595	1.7718034971310312e-64
PUFA/MUFA	Fatty acid ratios	G47 Sleep disorders	-0.4196449050183644	0.02260146601947144	5.926174573868493e-77
SFA	Fatty acids	G47 Sleep disorders	0.08763901653400091	0.022789738507676	1.2028367597921302e-4
SFA %	Fatty acid ratios	G47 Sleep disorders	0.13579069000861255	0.02233218113380173	1.1981294912201531e-9
Total BCAA	Branched-chain amino acids	G47 Sleep disorders	0.2235102454714779	0.02220370236370087	7.781214945752146e-24
Total-C	Cholesterol	G47 Sleep disorders	-0.31003884731965187	0.02258472590344003	6.9192648684593485e-43
Total triglycerides	Triglycerides	G47 Sleep disorders	0.26540286373335237	0.02270929215566815	1.485901112849785e-31
Total fatty acids	Fatty acids	G47 Sleep disorders	0.05788169635697317	0.023087974251776	0.01217585496570008
Tyrosine	Aromatic amino acids	G47 Sleep disorders	0.22131012943325903	0.02195132458195987	6.645761830702586e-24
Valine	Branched-chain amino acids	G47 Sleep disorders	0.2535285614792858	0.02200558220716542	1.032813192683779e-30
VLDL-C	Cholesterol	G47 Sleep disorders	0.01067267336939116	0.02355007183950046	0.650411433869884
Alanine	Amino acids	I21 Myocardial infarction	0.08561791687659213	0.01988947720762997	1.6722415928147484e-5
Albumin	Fluid balance	I21 Myocardial infarction	-0.15390167073171124	0.01956253535007301	3.627714113050478e-15
ApoA1	Apolipoproteins	I21 Myocardial infarction	-0.3019828991919964	0.02304651676762819	3.1570221853318155e-39
ApoB	Apolipoproteins	I21 Myocardial infarction	0.1337382106304707	0.01986490855689239	1.6690439698563243e-11
ApoB/ApoA1	Apolipoproteins	I21 Myocardial infarction	0.26175355527360444	0.01980238985477063	6.881870256313347e-40
Clinical LDL-C	Cholesterol	I21 Myocardial infarction	0.03744251903287776	0.01982530785120381	0.05894245320045434
Creatinine	Fluid balance	I21 Myocardial infarction	0.15441299794208055	0.02189062836312813	1.740460439146684e-12
DHA	Fatty acids	I21 Myocardial infarction	-0.15159002102764585	0.02164447848492416	2.4940585620429386e-12
DHA %	Fatty acid ratios	I21 Myocardial infarction	-0.21149274811733929	0.01993070668661648	2.637601657735661e-26
Omega-3	Fatty acids	I21 Myocardial infarction	-0.06400007311613132	0.02094771908950175	0.00224888943134274
Omega-3 %	Fatty acid ratios	I21 Myocardial infarction	-0.13828566292954925	0.02036882718348844	1.1284833313728851e-11
Omega-6	Fatty acids	I21 Myocardial infarction	0.03554037619669437	0.02042707238868452	0.08188248583676389
Omega-6 %	Fatty acid ratios	I21 Myocardial infarction	-0.15667026163476183	0.01814691987185863	5.9536250866185534e-18
Omega-6/Omega-3	Fatty acid ratios	I21 Myocardial infarction	0.07235806457281434	0.02034776248690692	3.764440393047182e-4
Glucose	Glycolysis related metabolites	I21 Myocardial infarction	0.05698946626798598	0.02086369070803849	0.00630440348286099
Glycine	Amino acids	I21 Myocardial infarction	-0.1598714802803333	0.02502169461555676	1.6663086098250396e-10
Glycoprotein acetyls	Inflammation	I21 Myocardial infarction	0.3293210926980161	0.01959926175996794	2.3306766667978074e-63
HDL-C	Cholesterol	I21 Myocardial infarction	-0.3752306483309323	0.02430344248455384	8.891918343556036e-54
Histidine	Amino acids	I21 Myocardial infarction	-0.08837083676907072	0.02038135033533599	1.4518631207818864e-5
Isoleucine	Branched-chain amino acids	I21 Myocardial infarction	0.08773172976271819	0.01941508289571406	6.220845676057872e-6
Lactate	Glycolysis related metabolites	I21 Myocardial infarction	0.07485331148891464	0.02127477340324651	4.341459701034861e-4
Leucine	Branched-chain amino acids	I21 Myocardial infarction	0.05938187416989524	0.02019008486413057	0.00327006285190751
MUFA	Fatty acids	I21 Myocardial infarction	0.1880945327887912	0.01948714736817682	4.8095703723152405e-22
MUFA %	Fatty acid ratios	I21 Myocardial infarction	0.2803184507457424	0.02028812364022614	2.016372957383262e-43
Phenylalanine	Aromatic amino acids	I21 Myocardial infarction	0.0824307733671226	0.01959252450814481	2.58489848418645e-5
PUFA	Fatty acids	I21 Myocardial infarction	0.01513263593222704	0.020584937429761	0.4622594117746435
PUFA %	Fatty acid ratios	I21 Myocardial infarction	-0.1920355649481898	0.01793524655474223	9.420699578476807e-27
PUFA/MUFA	Fatty acid ratios	I21 Myocardial infarction	-0.2551739883705256	0.01970521477508706	2.362846777502097e-38
SFA	Fatty acids	I21 Myocardial infarction	0.113553063396335	0.01966814965966213	7.766501761145741e-9
SFA %	Fatty acid ratios	I21 Myocardial infarction	0.04161476414885115	0.0194410056834554	0.03230901830574476
Total BCAA	Branched-chain amino acids	I21 Myocardial infarction	0.0802805274738056	0.02017647590013088	6.922983704006485e-5
Total-C	Cholesterol	I21 Myocardial infarction	-0.02457612725013492	0.02006285530122658	0.22059156863257837
Total triglycerides	Triglycerides	I21 Myocardial infarction	0.2017701370118359	0.01983952968578254	2.6961271067278648e-24
Total fatty acids	Fatty acids	I21 Myocardial infarction	0.11627232743109175	0.01998983913050484	6.0066877006323045e-9
Tyrosine	Aromatic amino acids	I21 Myocardial infarction	0.03908953666369708	0.0200668398718989	0.05141894290590015
Valine	Branched-chain amino acids	I21 Myocardial infarction	0.0816070742999932	0.02020675269324162	5.377022928462753e-5
VLDL-C	Cholesterol	I21 Myocardial infarction	0.18379677640954636	0.02021355250354227	9.656524098025617e-20
Alanine	Amino acids	M81 Osteoporosis	-0.10514514010029652	0.01809360069650901	6.203464132115725e-9
Albumin	Fluid balance	M81 Osteoporosis	-0.1079476545969809	0.01730820404905925	4.4663751641353696e-10
ApoA1	Apolipoproteins	M81 Osteoporosis	0.08281204567639994	0.0186403177240418	8.886566511744295e-6
ApoB	Apolipoproteins	M81 Osteoporosis	-0.10110888046374188	0.01730739597999679	5.1594393815765085e-9
ApoB/ApoA1	Apolipoproteins	M81 Osteoporosis	-0.1290884884620949	0.01801352225331552	7.710856246555319e-13
Clinical LDL-C	Cholesterol	M81 Osteoporosis	-0.09896301239275652	0.01737840733579911	1.2366424408259454e-8
Creatinine	Fluid balance	M81 Osteoporosis	-0.1260092072288624	0.02222916143598929	1.4393189897394662e-8
DHA	Fatty acids	M81 Osteoporosis	-0.06287471648481997	0.01781043960491022	4.152189744967012e-4
DHA %	Fatty acid ratios	M81 Osteoporosis	-0.02220336765808516	0.01813097867561636	0.22072240910731303
Omega-3	Fatty acids	M81 Osteoporosis	-0.10627670392600772	0.01807418724279327	4.102002599972081e-9
Omega-3 %	Fatty acid ratios	M81 Osteoporosis	-0.09418199409323942	0.01797763541417037	1.6158717516643962e-7
Omega-6	Fatty acids	M81 Osteoporosis	-0.05986983696284585	0.01824838506213372	0.00103502352789641
Omega-6 %	Fatty acid ratios	M81 Osteoporosis	0.07904055202125507	0.01971325928915648	6.084433050814161e-5
Omega-6/Omega-3	Fatty acid ratios	M81 Osteoporosis	0.08805008089493262	0.01820367450350159	1.3185322381826178e-6
Glucose	Glycolysis related metabolites	M81 Osteoporosis	-0.03415431603249319	0.01841353995404196	0.0636179487510606
Glycine	Amino acids	M81 Osteoporosis	0.1018449446147978	0.01649460521743954	6.63985335308085e-10
Glycoprotein acetyls	Inflammation	M81 Osteoporosis	-0.00282707192103056	0.01800097174927386	0.8752045973672714
HDL-C	Cholesterol	M81 Osteoporosis	0.1259327208566672	0.01835956799967149	6.9226856832953386e-12
Histidine	Amino acids	M81 Osteoporosis	-0.09711170032305692	0.01785239317069647	5.3369741112126934e-8
Isoleucine	Branched-chain amino acids	M81 Osteoporosis	-0.14528885667934124	0.01906342901546276	2.5105747077829543e-14
Lactate	Glycolysis related metabolites	M81 Osteoporosis	-0.01956148039164463	0.01817016617076394	0.2816718076771134
Leucine	Branched-chain amino acids	M81 Osteoporosis	-0.2093040204138294	0.01979721729375042	4.001389153208168e-26
MUFA	Fatty acids	M81 Osteoporosis	-0.07923759621128866	0.01878218499423133	2.4564578922418563e-5
MUFA %	Fatty acid ratios	M81 Osteoporosis	-0.04517791224056824	0.01853830615967299	0.01480954652435061
Phenylalanine	Aromatic amino acids	M81 Osteoporosis	-0.04874893780668758	0.01756252272499739	0.0055076802303976
PUFA	Fatty acids	M81 Osteoporosis	-0.07909974672337283	0.01847386432138637	1.8546181097716896e-5
PUFA %	Fatty acid ratios	M81 Osteoporosis	0.04285916056432946	0.01926950417578858	0.02613523754046223
PUFA/MUFA	Fatty acid ratios	M81 Osteoporosis	0.04912034039777691	0.01872453929911141	0.00870790549802047
SFA	Fatty acids	M81 Osteoporosis	-0.0848349703092682	0.01884295248262151	6.724979081553708e-6
SFA %	Fatty acid ratios	M81 Osteoporosis	-0.03711005769910227	0.01844341016375873	0.04420898463388597
Total BCAA	Branched-chain amino acids	M81 Osteoporosis	-0.22988673620479816	0.01953195481973198	5.587256456132869e-32
Total-C	Cholesterol	M81 Osteoporosis	-0.05266287702241732	0.01804013847437662	0.00350924453941714
Total triglycerides	Triglycerides	M81 Osteoporosis	-0.14582453371879178	0.01871813597357085	6.671927372057686e-15
Total fatty acids	Fatty acids	M81 Osteoporosis	-0.08878304417359444	0.01875555987747572	2.2047218333361143e-6
Tyrosine	Aromatic amino acids	M81 Osteoporosis	-0.0758806218681955	0.01760947625310294	1.639359095907845e-5
Valine	Branched-chain amino acids	M81 Osteoporosis	-0.2606645978829515	0.01957854980784627	1.924788568810038e-40
VLDL-C	Cholesterol	M81 Osteoporosis	-0.11553296518403	0.01729192053803236	2.367891678055032e-11
