# Supplementary material for: Atlas of plasma NMR biomarkers for health and disease in 118,461 individuals from the UK Biobank
Source: Nat Commun. 2023 Feb 3;14:604. doi: 10.1038/s41467-023-36231-7 (PMC9898515; doi:10.1038/s41467-023-36231-7)
Supplement: Supplementary file 4 — Source Data [file 41467_2023_36231_MOESM4_ESM.zip › source-data/Figure5_source_data.tsv]

biomarker_name	disease	method	estimate	se	pvalue
Total-C	A41 Sepsis	Nightingale NMR	-0.2465569817204223	0.01781854469833155	1.5222539734333587e-43
Total-C	C34 Lung cancer	Nightingale NMR	-0.23249744516402815	0.02818943510044847	1.6149888837751755e-16
Total-C	F32 Depression	Nightingale NMR	-0.12828796736423553	0.01400468376568169	5.172370609065399e-20
Total-C	G47 Sleep disorders	Nightingale NMR	-0.31003884731965187	0.02258472590344003	6.9192648684593485e-43
Total-C	I21 Myocardial infarction	Nightingale NMR	-0.02457612725013492	0.02006285530122658	0.22059156863257837
Total-C	M81 Osteoporosis	Nightingale NMR	-0.05266287702241732	0.01804013847437662	0.00350924453941714
Total-C	A41 Sepsis	Clinical chemistry	-0.22371332096034843	0.01804994955736222	2.812002700630372e-35
Total-C	C34 Lung cancer	Clinical chemistry	-0.19451410082870163	0.02843919136950737	7.938717689224675e-12
Total-C	F32 Depression	Clinical chemistry	-0.09796688431353952	0.01414050005385882	4.265119045980268e-12
Total-C	G47 Sleep disorders	Clinical chemistry	-0.24208269286280773	0.02308836518873982	1.011907584113809e-25
Total-C	I21 Myocardial infarction	Clinical chemistry	0.0512832061381255	0.0203866971818204	0.01188559138861045
Total-C	M81 Osteoporosis	Clinical chemistry	-0.05997703702618114	0.01814816587719814	9.502591643946688e-4
Clinical LDL-C	A41 Sepsis	Nightingale NMR	-0.2354022126044667	0.01735703696391505	6.695594244633058e-42
Clinical LDL-C	C34 Lung cancer	Nightingale NMR	-0.21858717537276476	0.02742473777258181	1.581128205750251e-15
Clinical LDL-C	F32 Depression	Nightingale NMR	-0.10975283806754242	0.01362910579929567	8.09028871506095e-16
Clinical LDL-C	G47 Sleep disorders	Nightingale NMR	-0.24595116916257137	0.02213416138783523	1.098769262701783e-28
Clinical LDL-C	I21 Myocardial infarction	Nightingale NMR	0.03744251903287776	0.01982530785120381	0.05894245320045434
Clinical LDL-C	M81 Osteoporosis	Nightingale NMR	-0.09896301239275652	0.01737840733579911	1.2366424408259454e-8
Clinical LDL-C	A41 Sepsis	Clinical chemistry	-0.20134389031004635	0.01796389454216753	3.7144883033299015e-29
Clinical LDL-C	C34 Lung cancer	Clinical chemistry	-0.17942352310419138	0.02822121653141785	2.0472635495205467e-10
Clinical LDL-C	F32 Depression	Clinical chemistry	-0.07620009558746266	0.01394920240192201	4.689869618791059e-8
Clinical LDL-C	G47 Sleep disorders	Clinical chemistry	-0.1840751466513352	0.02319526819904438	2.0898757106288234e-15
Clinical LDL-C	I21 Myocardial infarction	Clinical chemistry	0.11438027567427164	0.02044928398819988	2.227125186754032e-8
Clinical LDL-C	M81 Osteoporosis	Clinical chemistry	-0.09226186609404244	0.01762588971266531	1.6547544972787657e-7
HDL-C	A41 Sepsis	Nightingale NMR	-0.23502496034718015	0.02136820829408259	3.871883072527441e-28
HDL-C	C34 Lung cancer	Nightingale NMR	-0.19230291385587073	0.03305587068878479	5.973008938897354e-9
HDL-C	F32 Depression	Nightingale NMR	-0.1904918508996664	0.01541526014486693	4.4454109031876623e-35
HDL-C	G47 Sleep disorders	Nightingale NMR	-0.526905246383913	0.02881993755281843	1.1373189794995469e-74
HDL-C	I21 Myocardial infarction	Nightingale NMR	-0.3752306483309323	0.02430344248455384	8.891918343556036e-54
HDL-C	M81 Osteoporosis	Nightingale NMR	0.1259327208566672	0.01835956799967149	6.9226856832953386e-12
HDL-C	A41 Sepsis	Clinical chemistry	-0.27185166080497625	0.02164612609238562	3.552105620396545e-36
HDL-C	C34 Lung cancer	Clinical chemistry	-0.2175165921154991	0.03332179871977095	6.676206239899017e-11
HDL-C	F32 Depression	Clinical chemistry	-0.22461562849144984	0.01571043502551224	2.277090885622131e-46
HDL-C	G47 Sleep disorders	Clinical chemistry	-0.5605680671601537	0.02887997716093863	6.3197856684955055e-84
HDL-C	I21 Myocardial infarction	Clinical chemistry	-0.3913773947291061	0.02422202451729015	9.988442669711851e-59
HDL-C	M81 Osteoporosis	Clinical chemistry	0.13849305481060678	0.01889648989504887	2.318141067085787e-13
Total triglycerides	A41 Sepsis	Nightingale NMR	0.05979145088417107	0.01874793549996342	0.00142653051632306
Total triglycerides	C34 Lung cancer	Nightingale NMR	0.05854480686455322	0.02938258946969992	0.04631623508359651
Total triglycerides	F32 Depression	Nightingale NMR	0.13892636078908632	0.01359613110789974	1.6456740956852966e-24
Total triglycerides	G47 Sleep disorders	Nightingale NMR	0.26540286373335237	0.02270929215566815	1.485901112849785e-31
Total triglycerides	I21 Myocardial infarction	Nightingale NMR	0.2017701370118359	0.01983952968578254	2.6961271067278648e-24
Total triglycerides	M81 Osteoporosis	Nightingale NMR	-0.14582453371879178	0.01871813597357085	6.671927372057686e-15
Total triglycerides	A41 Sepsis	Clinical chemistry	0.11023405328902568	0.01900876629960884	6.666514597160899e-9
Total triglycerides	C34 Lung cancer	Clinical chemistry	0.10015053837838168	0.02990211500552526	8.102204098052651e-4
Total triglycerides	F32 Depression	Clinical chemistry	0.17215299780836646	0.01401174139152494	1.0725496417748407e-34
Total triglycerides	G47 Sleep disorders	Clinical chemistry	0.3031437774758403	0.022657746871115	7.994444153213205e-41
Total triglycerides	I21 Myocardial infarction	Clinical chemistry	0.22732876742760472	0.01976024060183776	1.2542756221895649e-30
Total triglycerides	M81 Osteoporosis	Clinical chemistry	-0.14687347861379715	0.02014677870085886	3.095599488747985e-13
ApoB	A41 Sepsis	Nightingale NMR	-0.1698953175496596	0.01842187658389992	2.903170885090849e-20
ApoB	C34 Lung cancer	Nightingale NMR	-0.16435973050426694	0.02887489264162415	1.2546203082705484e-8
ApoB	F32 Depression	Nightingale NMR	-0.04508755998701673	0.01370592841396667	0.00100315907822406
ApoB	G47 Sleep disorders	Nightingale NMR	-0.13408552810896188	0.02352794145398288	1.2051854163297368e-8
ApoB	I21 Myocardial infarction	Nightingale NMR	0.1337382106304707	0.01986490855689239	1.6690439698563243e-11
ApoB	M81 Osteoporosis	Nightingale NMR	-0.10110888046374188	0.01730739597999679	5.1594393815765085e-9
ApoB	A41 Sepsis	Clinical chemistry	-0.15239608329841134	0.01877096572914015	4.711532659951523e-16
ApoB	C34 Lung cancer	Clinical chemistry	-0.12887003422867094	0.02930525208253209	1.0950164586319124e-5
ApoB	F32 Depression	Clinical chemistry	-0.03118564995506081	0.01405575188670265	0.02650639882192711
ApoB	G47 Sleep disorders	Clinical chemistry	-0.09003000372244516	0.02392815220520804	1.6821399966993888e-4
ApoB	I21 Myocardial infarction	Clinical chemistry	0.18833316925840204	0.02033306563115021	1.9987100956696173e-20
ApoB	M81 Osteoporosis	Clinical chemistry	-0.1042958388639732	0.01787461853646798	5.3836796054678045e-9
ApoA1	A41 Sepsis	Nightingale NMR	-0.1885274020404541	0.0206780561728864	7.704113330054651e-20
ApoA1	C34 Lung cancer	Nightingale NMR	-0.15255333808466243	0.03224576473532518	2.234634575817489e-6
ApoA1	F32 Depression	Nightingale NMR	-0.12073799472207512	0.01500768581940829	8.619089745098065e-16
ApoA1	G47 Sleep disorders	Nightingale NMR	-0.3608276862173352	0.02670799305363956	1.3633410485166863e-41
ApoA1	I21 Myocardial infarction	Nightingale NMR	-0.3019828991919964	0.02304651676762819	3.1570221853318155e-39
ApoA1	M81 Osteoporosis	Nightingale NMR	0.08281204567639994	0.0186403177240418	8.886566511744295e-6
ApoA1	A41 Sepsis	Clinical chemistry	-0.27046203491398546	0.02136193331825125	9.733396442635737e-37
ApoA1	C34 Lung cancer	Clinical chemistry	-0.2096074600540729	0.0328787698085551	1.8277051654056407e-10
ApoA1	F32 Depression	Clinical chemistry	-0.19345688138318248	0.0154539493686474	5.9305635735985576e-36
ApoA1	G47 Sleep disorders	Clinical chemistry	-0.4331571824727632	0.02755131662230761	1.0717852934475296e-55
ApoA1	I21 Myocardial infarction	Clinical chemistry	-0.3625186224254192	0.02355885271153419	1.9767630571179943e-53
ApoA1	M81 Osteoporosis	Clinical chemistry	0.0745575314920325	0.01908417983391144	9.353749877246976e-5
Albumin	A41 Sepsis	Nightingale NMR	-0.20944127536262191	0.01757498848769885	9.651281311955336e-33
Albumin	C34 Lung cancer	Nightingale NMR	-0.24105454365812923	0.02731717304809881	1.1016051420043839e-18
Albumin	F32 Depression	Nightingale NMR	-0.15315434933155475	0.0132940581424394	1.0399186420864467e-30
Albumin	G47 Sleep disorders	Nightingale NMR	-0.2626523415116011	0.02160662106669488	5.323743962596082e-34
Albumin	I21 Myocardial infarction	Nightingale NMR	-0.15390167073171124	0.01956253535007301	3.627714113050478e-15
Albumin	M81 Osteoporosis	Nightingale NMR	-0.1079476545969809	0.01730820404905925	4.4663751641353696e-10
Albumin	A41 Sepsis	Clinical chemistry	-0.1893984261646572	0.01895729783492673	1.6723952806199962e-23
Albumin	C34 Lung cancer	Clinical chemistry	-0.2147719579213128	0.02935984700880265	2.570762336207942e-13
Albumin	F32 Depression	Clinical chemistry	-0.14190298989911632	0.01397972462435281	3.2923653170300846e-24
Albumin	G47 Sleep disorders	Clinical chemistry	-0.26117675423607967	0.02369065911509211	2.912571301821857e-28
Albumin	I21 Myocardial infarction	Clinical chemistry	-0.09899658170684351	0.02088845797523382	2.1446220918840508e-6
Albumin	M81 Osteoporosis	Clinical chemistry	-0.09951972809169828	0.01803795466581081	3.443646736194354e-8
Glucose	A41 Sepsis	Nightingale NMR	0.05222555485785281	0.0191424930028247	0.00636708453533778
Glucose	C34 Lung cancer	Nightingale NMR	-0.09160580466375837	0.02968453658118469	0.00202884342291822
Glucose	F32 Depression	Nightingale NMR	-4.0933018950280506e-4	0.01440570901675485	0.9773316054600316
Glucose	G47 Sleep disorders	Nightingale NMR	0.1312580440989697	0.02429249298063773	6.544968471678953e-8
Glucose	I21 Myocardial infarction	Nightingale NMR	0.05698946626798598	0.02086369070803849	0.00630440348286099
Glucose	M81 Osteoporosis	Nightingale NMR	-0.03415431603249319	0.01841353995404196	0.0636179487510606
Glucose	A41 Sepsis	Clinical chemistry	0.02854250974587359	0.0193617439855166	0.14043571919468464
Glucose	C34 Lung cancer	Clinical chemistry	-0.01585889216551402	0.02991275353950346	0.5959929653761026
Glucose	F32 Depression	Clinical chemistry	-0.00400179837416172	0.0146116700176906	0.7841792512580913
Glucose	G47 Sleep disorders	Clinical chemistry	0.10440985261426586	0.02437583380544268	1.8411296661223944e-5
Glucose	I21 Myocardial infarction	Clinical chemistry	0.05067031827530822	0.02073917597831874	0.01455696016487444
Glucose	M81 Osteoporosis	Clinical chemistry	-0.03584356824952855	0.01868449243390938	0.05506547871274284
