# Supplementary material for: Atlas of plasma NMR biomarkers for health and disease in 118,461 individuals from the UK Biobank
Source: Nat Commun. 2023 Feb 3;14:604. doi: 10.1038/s41467-023-36231-7 (PMC9898515; doi:10.1038/s41467-023-36231-7)
Supplement: Supplementary file 4 — Source Data [file 41467_2023_36231_MOESM4_ESM.zip › source-data/Figure6a_source_data.tsv]

disease	cohort	biomarker_name	group_name	estimate	se	pvalue
All-cause mortality	THL biobank cohorts, meta-analysis	Alanine	Amino acids	0.1158048625541368	0.0160403114300898	5.213521345376842e-13
All-cause mortality	UK biobank	Alanine	Amino acids	0.00310463085427933	0.01150398067739136	0.7872568175412176
All-cause mortality	UK biobank, excluding individuals using cholesterol lowering medication	Alanine	Amino acids	-0.07160269492918851	0.01435194068700379	6.067376389772729e-7
All-cause mortality	THL biobank cohorts, meta-analysis	Glycine	Amino acids	0.05363883408974816	0.01740145633758015	0.00205315514750684
All-cause mortality	UK biobank	Glycine	Amino acids	-0.03961825881573423	0.01328862469854399	0.00286965252851644
All-cause mortality	UK biobank, excluding individuals using cholesterol lowering medication	Glycine	Amino acids	-0.03231062265774521	0.01600615383154656	0.0435249084353205
All-cause mortality	THL biobank cohorts, meta-analysis	Histidine	Amino acids	-0.09478893157077475	0.01661868730495141	1.1719604967489418e-8
All-cause mortality	UK biobank	Histidine	Amino acids	-0.13957463032093712	0.01165569805568837	4.816088991426193e-33
All-cause mortality	UK biobank, excluding individuals using cholesterol lowering medication	Histidine	Amino acids	-0.14875907333340088	0.01426144917590805	1.7927251129744227e-25
All-cause mortality	THL biobank cohorts, meta-analysis	ApoB	Apolipoproteins	-0.04220597919220201	0.01698248980308931	0.0129455205699116
All-cause mortality	UK biobank	ApoB	Apolipoproteins	-0.15839839609068257	0.01135340064306333	3.0751506113579176e-44
All-cause mortality	UK biobank, excluding individuals using cholesterol lowering medication	ApoB	Apolipoproteins	-0.11430955937907024	0.01436456261558773	1.7519970768787565e-15
All-cause mortality	THL biobank cohorts, meta-analysis	ApoA1	Apolipoproteins	-0.05041291702738858	0.01728861923296618	0.00354596294840585
All-cause mortality	UK biobank	ApoA1	Apolipoproteins	-0.11775629648226836	0.01269845993268089	1.8051819695142394e-20
All-cause mortality	UK biobank, excluding individuals using cholesterol lowering medication	ApoA1	Apolipoproteins	-0.08081165560279663	0.01547431009013359	1.7670413148056548e-7
All-cause mortality	THL biobank cohorts, meta-analysis	ApoB/ApoA1	Apolipoproteins	0.0027188919198895	0.01717866531351824	0.8742429201403771
All-cause mortality	UK biobank	ApoB/ApoA1	Apolipoproteins	-0.07967025600865178	0.01163919517169761	7.647747516869983e-12
All-cause mortality	UK biobank, excluding individuals using cholesterol lowering medication	ApoB/ApoA1	Apolipoproteins	-0.04448304675616699	0.01454324961472018	0.00222319580247824
All-cause mortality	THL biobank cohorts, meta-analysis	Phenylalanine	Aromatic amino acids	0.2075659857438193	0.01541746349362279	2.58062676731521e-41
All-cause mortality	UK biobank	Phenylalanine	Aromatic amino acids	0.05540549493897762	0.0111979304084797	7.504406595463075e-7
All-cause mortality	UK biobank, excluding individuals using cholesterol lowering medication	Phenylalanine	Aromatic amino acids	0.04593412438434121	0.01372641029468183	8.186680530384312e-4
All-cause mortality	THL biobank cohorts, meta-analysis	Tyrosine	Aromatic amino acids	0.08778482163214564	0.01624338386732384	6.504628482218523e-8
All-cause mortality	UK biobank	Tyrosine	Aromatic amino acids	0.01923196911610419	0.01136527310103443	0.09061364976953522
All-cause mortality	UK biobank, excluding individuals using cholesterol lowering medication	Tyrosine	Aromatic amino acids	0.0189886357438349	0.01387244949013761	0.17106119501630868
All-cause mortality	THL biobank cohorts, meta-analysis	Total BCAA	Branched-chain amino acids	-0.01055926785404573	0.01715738157011617	0.5382669164952273
All-cause mortality	UK biobank	Total BCAA	Branched-chain amino acids	-0.07237702335016785	0.01208150379129138	2.089016184083546e-9
All-cause mortality	UK biobank, excluding individuals using cholesterol lowering medication	Total BCAA	Branched-chain amino acids	-0.09921591936739851	0.01496375890997368	3.3474623600879696e-11
All-cause mortality	THL biobank cohorts, meta-analysis	Isoleucine	Branched-chain amino acids	0.00519081940962672	0.01691419244842737	0.7589260708159073
All-cause mortality	UK biobank	Isoleucine	Branched-chain amino acids	-0.01800552956293742	0.0116316924699572	0.12162913516137268
All-cause mortality	UK biobank, excluding individuals using cholesterol lowering medication	Isoleucine	Branched-chain amino acids	-0.03248827324543446	0.01436115454270231	0.02368303071419282
All-cause mortality	THL biobank cohorts, meta-analysis	Leucine	Branched-chain amino acids	-0.03101045434021808	0.01734681458255129	0.07382857297883157
All-cause mortality	UK biobank	Leucine	Branched-chain amino acids	-0.08365935931541685	0.01216348881153965	6.0737791378604115e-12
All-cause mortality	UK biobank, excluding individuals using cholesterol lowering medication	Leucine	Branched-chain amino acids	-0.10165121659734762	0.01504581023791969	1.4174142762862098e-11
All-cause mortality	THL biobank cohorts, meta-analysis	Valine	Branched-chain amino acids	2.1894490568405943e-4	0.01694817603427014	0.9896928200017272
All-cause mortality	UK biobank	Valine	Branched-chain amino acids	-0.08007211284941738	0.01208900138384118	3.506717147876468e-11
All-cause mortality	UK biobank, excluding individuals using cholesterol lowering medication	Valine	Branched-chain amino acids	-0.11256311536952818	0.01497391804330676	5.5928107509492267e-14
All-cause mortality	THL biobank cohorts, meta-analysis	Total-C	Cholesterol	-0.08269542709052317	0.0164356956494695	4.867769292486338e-7
All-cause mortality	UK biobank	Total-C	Cholesterol	-0.20913664288592893	0.01100111375715004	1.3962271215963378e-80
All-cause mortality	UK biobank, excluding individuals using cholesterol lowering medication	Total-C	Cholesterol	-0.16444239513534498	0.01409775471972013	1.9367625636986955e-31
All-cause mortality	THL biobank cohorts, meta-analysis	VLDL-C	Cholesterol	0.02073699510089872	0.01705994352911626	0.22416128945634833
All-cause mortality	UK biobank	VLDL-C	Cholesterol	-0.09608066359558798	0.01152802265529449	7.78059066257283e-17
All-cause mortality	UK biobank, excluding individuals using cholesterol lowering medication	VLDL-C	Cholesterol	-0.05537673619975403	0.01451445516044927	1.3602762540563553e-4
All-cause mortality	THL biobank cohorts, meta-analysis	Clinical LDL-C	Cholesterol	-0.11497158180789512	0.01650996645476871	3.3128920234177626e-12
All-cause mortality	UK biobank	Clinical LDL-C	Cholesterol	-0.21795276058509797	0.01069010366401886	2.125126580891929e-92
All-cause mortality	UK biobank, excluding individuals using cholesterol lowering medication	Clinical LDL-C	Cholesterol	-0.1799932436057515	0.01365554614846498	1.129404406338973e-39
All-cause mortality	THL biobank cohorts, meta-analysis	HDL-C	Cholesterol	-0.07243786179772599	0.01736406361882442	3.023204210628638e-5
All-cause mortality	UK biobank	HDL-C	Cholesterol	-0.13443256273208512	0.01301915100348639	5.3893166438090815e-25
All-cause mortality	UK biobank, excluding individuals using cholesterol lowering medication	HDL-C	Cholesterol	-0.08910623912331177	0.01574264142508562	1.5121122770656734e-8
All-cause mortality	THL biobank cohorts, meta-analysis	Omega-3 %	Fatty acid ratios	-0.12826457540481995	0.01581568330911275	5.063599623975647e-16
All-cause mortality	UK biobank	Omega-3 %	Fatty acid ratios	-0.21602151409831777	0.01150791908488249	1.2905680623269518e-78
All-cause mortality	UK biobank, excluding individuals using cholesterol lowering medication	Omega-3 %	Fatty acid ratios	-0.2412984351159164	0.01393455849893282	3.5290983671111855e-67
All-cause mortality	THL biobank cohorts, meta-analysis	Omega-6 %	Fatty acid ratios	-0.1634948936483117	0.01452540103307402	2.1686891936121022e-29
All-cause mortality	UK biobank	Omega-6 %	Fatty acid ratios	-0.15107148764007533	0.01056338789581588	2.1437804021206417e-46
All-cause mortality	UK biobank, excluding individuals using cholesterol lowering medication	Omega-6 %	Fatty acid ratios	-0.14300429550690136	0.01298088752584405	3.180971533652765e-28
All-cause mortality	THL biobank cohorts, meta-analysis	PUFA %	Fatty acid ratios	-0.1894508312784429	0.01389286866803586	2.4276922785346126e-42
All-cause mortality	UK biobank	PUFA %	Fatty acid ratios	-0.20880664933082635	0.01029881024089811	2.1452233575148616e-91
All-cause mortality	UK biobank, excluding individuals using cholesterol lowering medication	PUFA %	Fatty acid ratios	-0.21184933593679603	0.01254451499031979	5.532226453029695e-64
All-cause mortality	THL biobank cohorts, meta-analysis	MUFA %	Fatty acid ratios	0.19414675709071855	0.01583615310070974	1.4901921010814388e-34
All-cause mortality	UK biobank	MUFA %	Fatty acid ratios	0.2236658189852255	0.0116126974062978	1.153636466857599e-82
All-cause mortality	UK biobank, excluding individuals using cholesterol lowering medication	MUFA %	Fatty acid ratios	0.200315601165585	0.01429155268816084	1.2379710648301156e-44
All-cause mortality	THL biobank cohorts, meta-analysis	SFA %	Fatty acid ratios	0.14957917450686195	0.0144596589180256	4.428295040168238e-25
All-cause mortality	UK biobank	SFA %	Fatty acid ratios	0.13096606936335847	0.01107187566071334	2.7735288283525085e-32
All-cause mortality	UK biobank, excluding individuals using cholesterol lowering medication	SFA %	Fatty acid ratios	0.17400956551651822	0.01354063983327536	8.500259841705019e-38
All-cause mortality	THL biobank cohorts, meta-analysis	DHA %	Fatty acid ratios	-0.13322283439788324	0.01514613974305656	1.4199743198306963e-18
All-cause mortality	UK biobank	DHA %	Fatty acid ratios	-0.1964220432236104	0.01134476310018942	3.6954510811643764e-67
All-cause mortality	UK biobank, excluding individuals using cholesterol lowering medication	DHA %	Fatty acid ratios	-0.2069831549115082	0.01385691164741169	1.8880318317809784e-50
All-cause mortality	THL biobank cohorts, meta-analysis	PUFA/MUFA	Fatty acid ratios	-0.21636030847169377	0.01520497887990689	6.005003370867375e-46
All-cause mortality	UK biobank	PUFA/MUFA	Fatty acid ratios	-0.22924916562863423	0.01132095988068135	3.5541324134860235e-91
All-cause mortality	UK biobank, excluding individuals using cholesterol lowering medication	PUFA/MUFA	Fatty acid ratios	-0.2191769974583621	0.01387979267883162	3.583577482535781e-56
All-cause mortality	THL biobank cohorts, meta-analysis	Omega-6/Omega-3	Fatty acid ratios	0.04965646376739006	0.01615780797036501	0.0021176383891497
All-cause mortality	UK biobank	Omega-6/Omega-3	Fatty acid ratios	0.14512471314908368	0.01156870880947799	4.2560947180582106e-36
All-cause mortality	UK biobank, excluding individuals using cholesterol lowering medication	Omega-6/Omega-3	Fatty acid ratios	0.17794461592797703	0.01403988095417871	8.216633483990152e-37
All-cause mortality	THL biobank cohorts, meta-analysis	Total fatty acids	Fatty acids	0.05732478516441228	0.01712030859619083	8.129427630956528e-4
All-cause mortality	UK biobank	Total fatty acids	Fatty acids	-0.05606256988751363	0.01159583040429446	1.3333452031951074e-6
All-cause mortality	UK biobank, excluding individuals using cholesterol lowering medication	Total fatty acids	Fatty acids	-0.03457967910821651	0.01447944967291459	0.01693157884856427
All-cause mortality	THL biobank cohorts, meta-analysis	Omega-3	Fatty acids	-0.06424264297178782	0.0163091420291987	8.180243532445151e-5
All-cause mortality	UK biobank	Omega-3	Fatty acids	-0.19699318852637296	0.0122194150848378	1.8068673719291142e-58
All-cause mortality	UK biobank, excluding individuals using cholesterol lowering medication	Omega-3	Fatty acids	-0.208884751438026	0.01480901589201267	3.525782093095266e-45
All-cause mortality	THL biobank cohorts, meta-analysis	Omega-6	Fatty acids	-0.04476501011297973	0.01677694391581495	0.00762484529850997
All-cause mortality	UK biobank	Omega-6	Fatty acids	-0.1836265536169716	0.01157098835138308	1.0295166952189213e-56
All-cause mortality	UK biobank, excluding individuals using cholesterol lowering medication	Omega-6	Fatty acids	-0.15269906395665145	0.01443112812902651	3.641519551509482e-26
All-cause mortality	THL biobank cohorts, meta-analysis	PUFA	Fatty acids	-0.06182835802020903	0.01705803884191839	2.8942278229778185e-4
All-cause mortality	UK biobank	PUFA	Fatty acids	-0.2108904073337723	0.01168362083966639	7.876232571745289e-73
All-cause mortality	UK biobank, excluding individuals using cholesterol lowering medication	PUFA	Fatty acids	-0.188931557360564	0.01451557094871519	9.951373854340363e-39
All-cause mortality	THL biobank cohorts, meta-analysis	MUFA	Fatty acids	0.10842739290846812	0.01654840334263316	5.6719765261243185e-11
All-cause mortality	UK biobank	MUFA	Fatty acids	0.04844602228347115	0.01147647876012492	2.4286337246336954e-5
All-cause mortality	UK biobank, excluding individuals using cholesterol lowering medication	MUFA	Fatty acids	0.05461758210566737	0.01418538885512645	1.1798751574425888e-4
All-cause mortality	THL biobank cohorts, meta-analysis	SFA	Fatty acids	0.08996043204436606	0.01666440751947848	6.725369254700114e-8
All-cause mortality	UK biobank	SFA	Fatty acids	-0.01411290805351996	0.01149683637662938	0.2196170337448751
All-cause mortality	UK biobank, excluding individuals using cholesterol lowering medication	SFA	Fatty acids	0.01771374519963631	0.01429468674365935	0.21527741366874428
All-cause mortality	THL biobank cohorts, meta-analysis	DHA	Fatty acids	-0.09309686118475496	0.01595293147207611	5.355837305341357e-9
All-cause mortality	UK biobank	DHA	Fatty acids	-0.22902710094088624	0.01242784071587611	7.753146332729812e-76
All-cause mortality	UK biobank, excluding individuals using cholesterol lowering medication	DHA	Fatty acids	-0.22561232774286355	0.01498748709614126	3.2804042458968486e-51
All-cause mortality	THL biobank cohorts, meta-analysis	Creatinine	Fluid balance	0.01674536194328254	0.01714036373185235	0.32859149185426917
All-cause mortality	UK biobank	Creatinine	Fluid balance	0.06802595656154112	0.01276242889756469	9.811914207702305e-8
All-cause mortality	UK biobank, excluding individuals using cholesterol lowering medication	Creatinine	Fluid balance	-0.00111697056351621	0.01615574795288749	0.944880046630076
All-cause mortality	THL biobank cohorts, meta-analysis	Albumin	Fluid balance	-0.1613560088096985	0.01581220594626291	1.8925004707512375e-24
All-cause mortality	UK biobank	Albumin	Fluid balance	-0.2219965185332667	0.01081378938109545	1.1853696446223867e-93
All-cause mortality	UK biobank, excluding individuals using cholesterol lowering medication	Albumin	Fluid balance	-0.23097708848481505	0.01322416337064977	2.587795369384782e-68
All-cause mortality	THL biobank cohorts, meta-analysis	Glucose	Glycolysis related metabolites	0.08388064618827043	0.01652401641054944	3.8488223550323106e-7
All-cause mortality	UK biobank	Glucose	Glycolysis related metabolites	0.05350323258483364	0.01175037971115599	5.280599117840013e-6
All-cause mortality	UK biobank, excluding individuals using cholesterol lowering medication	Glucose	Glycolysis related metabolites	-0.00122278005770252	0.01431372740208427	0.9319218583560062
All-cause mortality	THL biobank cohorts, meta-analysis	Lactate	Glycolysis related metabolites	0.2191403026130419	0.01564127140801689	1.346646355254273e-44
All-cause mortality	UK biobank	Lactate	Glycolysis related metabolites	0.08738732426643347	0.01209141114444375	4.929704040693698e-13
All-cause mortality	UK biobank, excluding individuals using cholesterol lowering medication	Lactate	Glycolysis related metabolites	0.06042201595505136	0.01480108011495537	4.4597802802773064e-5
All-cause mortality	THL biobank cohorts, meta-analysis	Glycoprotein acetyls	Inflammation	0.25252734972466573	0.01644330087770209	3.15699028651397e-53
All-cause mortality	UK biobank	Glycoprotein acetyls	Inflammation	0.2490619260861092	0.01131948168449036	2.6987839561602547e-107
All-cause mortality	UK biobank, excluding individuals using cholesterol lowering medication	Glycoprotein acetyls	Inflammation	0.22303508336659825	0.01383117713477053	1.6880041017950502e-58
All-cause mortality	THL biobank cohorts, meta-analysis	Total triglycerides	Triglycerides	0.09186656073078556	0.01614249150112744	1.2631393337564236e-8
All-cause mortality	UK biobank	Total triglycerides	Triglycerides	0.00926497087447026	0.01169019947561912	0.4280448717885385
All-cause mortality	UK biobank, excluding individuals using cholesterol lowering medication	Total triglycerides	Triglycerides	0.00856540834862101	0.0143354962865168	0.5501759667309436
