# Supplementary material for: Atlas of plasma NMR biomarkers for health and disease in 118,461 individuals from the UK Biobank
Source: Nat Commun. 2023 Feb 3;14:604. doi: 10.1038/s41467-023-36231-7 (PMC9898515; doi:10.1038/s41467-023-36231-7)
Supplement: Supplementary file 4 — Source Data [file 41467_2023_36231_MOESM4_ESM.zip › source-data/Figure4b_source_data.tsv]

biomarker_name	group_name	disease	chapter	estimate	se	pvalue
Alanine	Amino acids	G62 Other and unspecified polyneuropathies	Diseases of the nervous system	0.15064785004110773	0.03550721613332262	2.20808202087478e-5
Albumin	Fluid balance	G62 Other and unspecified polyneuropathies	Diseases of the nervous system	-0.19348614217106908	0.03489571675402501	2.9446526896862403e-8
ApoA1	Apolipoproteins	G62 Other and unspecified polyneuropathies	Diseases of the nervous system	-0.13609200396100374	0.04057463070713058	7.961907738152977e-4
ApoB	Apolipoproteins	G62 Other and unspecified polyneuropathies	Diseases of the nervous system	-0.09043860789675662	0.03642983585047649	0.01304485848009903
ApoB/ApoA1	Apolipoproteins	G62 Other and unspecified polyneuropathies	Diseases of the nervous system	-0.0083618427390552	0.03708353951313801	0.8216007172009484
Clinical LDL-C	Cholesterol	G62 Other and unspecified polyneuropathies	Diseases of the nervous system	-0.1946772489416395	0.03475370850767512	2.12351339302997e-8
Creatinine	Fluid balance	G62 Other and unspecified polyneuropathies	Diseases of the nervous system	0.13294389678585322	0.04080730063172853	0.00112261352579688
DHA	Fatty acids	G62 Other and unspecified polyneuropathies	Diseases of the nervous system	-0.16399313453437286	0.03912062493531595	2.765223634321157e-5
DHA %	Fatty acid ratios	G62 Other and unspecified polyneuropathies	Diseases of the nervous system	-0.20908407430414297	0.03645165431862205	9.697970490144933e-9
Omega-3	Fatty acids	G62 Other and unspecified polyneuropathies	Diseases of the nervous system	-0.06087601263054944	0.03782144620935923	0.10749322062630516
Omega-3 %	Fatty acid ratios	G62 Other and unspecified polyneuropathies	Diseases of the nervous system	-0.13555704639913907	0.03699569571122402	2.4818051072204655e-4
Omega-6	Fatty acids	G62 Other and unspecified polyneuropathies	Diseases of the nervous system	-0.10348119569923536	0.03707063955193335	0.00524708941843884
Omega-6 %	Fatty acid ratios	G62 Other and unspecified polyneuropathies	Diseases of the nervous system	-0.26819228915686055	0.03213341768188151	7.048773655459965e-17
Omega-6/Omega-3	Fatty acid ratios	G62 Other and unspecified polyneuropathies	Diseases of the nervous system	0.04211462716065607	0.03724751730501866	0.2581942753093264
Glucose	Glycolysis related metabolites	G62 Other and unspecified polyneuropathies	Diseases of the nervous system	0.20029724073374536	0.03812018184231255	1.4853834718307965e-7
Glycine	Amino acids	G62 Other and unspecified polyneuropathies	Diseases of the nervous system	-0.10417390309715736	0.04276581407922713	0.01485416008121884
Glycoprotein acetyls	Inflammation	G62 Other and unspecified polyneuropathies	Diseases of the nervous system	0.28341632891078405	0.03581916386012099	2.5242966423221184e-15
HDL-C	Cholesterol	G62 Other and unspecified polyneuropathies	Diseases of the nervous system	-0.22829531241978024	0.04219800050326307	6.299031687451626e-8
Histidine	Amino acids	G62 Other and unspecified polyneuropathies	Diseases of the nervous system	-0.02652427143996189	0.0370099994861518	0.47357248629519694
Isoleucine	Branched-chain amino acids	G62 Other and unspecified polyneuropathies	Diseases of the nervous system	0.09754716665027978	0.03509413453133003	0.00544282316141659
Lactate	Glycolysis related metabolites	G62 Other and unspecified polyneuropathies	Diseases of the nervous system	0.05300494296689043	0.03849484975678467	0.1685320476229639
Leucine	Branched-chain amino acids	G62 Other and unspecified polyneuropathies	Diseases of the nervous system	0.06846897185193244	0.03652612190566907	0.06085869075114256
MUFA	Fatty acids	G62 Other and unspecified polyneuropathies	Diseases of the nervous system	0.17198764061485183	0.03600252158015947	1.778414729979596e-6
MUFA %	Fatty acid ratios	G62 Other and unspecified polyneuropathies	Diseases of the nervous system	0.31786022052987395	0.03712454888615736	1.1093053006360283e-17
Phenylalanine	Aromatic amino acids	G62 Other and unspecified polyneuropathies	Diseases of the nervous system	0.1055855037809965	0.0354276275432726	0.00287951738738886
PUFA	Fatty acids	G62 Other and unspecified polyneuropathies	Diseases of the nervous system	-0.10935201870924278	0.03744456277059339	0.00349614800930061
PUFA %	Fatty acid ratios	G62 Other and unspecified polyneuropathies	Diseases of the nervous system	-0.30115319875921776	0.03181710412585692	2.9318096227242134e-21
PUFA/MUFA	Fatty acid ratios	G62 Other and unspecified polyneuropathies	Diseases of the nervous system	-0.32526571713681335	0.03601946326166548	1.7123837838125967e-19
SFA	Fatty acids	G62 Other and unspecified polyneuropathies	Diseases of the nervous system	0.10828571985481422	0.03631657654867007	0.00286637700138498
SFA %	Fatty acid ratios	G62 Other and unspecified polyneuropathies	Diseases of the nervous system	0.1911848941318788	0.03522894208371667	5.73325888260155e-8
Total BCAA	Branched-chain amino acids	G62 Other and unspecified polyneuropathies	Diseases of the nervous system	0.11613732371489124	0.03594931814385345	0.00123537216806284
Total-C	Cholesterol	G62 Other and unspecified polyneuropathies	Diseases of the nervous system	-0.18436545033744545	0.03572244272259449	2.455635319057585e-7
Total triglycerides	Triglycerides	G62 Other and unspecified polyneuropathies	Diseases of the nervous system	0.18209595048885965	0.03634014848738048	5.418303326652279e-7
Total fatty acids	Fatty acids	G62 Other and unspecified polyneuropathies	Diseases of the nervous system	0.0760709351936845	0.03682343148957186	0.03884457096674566
Tyrosine	Aromatic amino acids	G62 Other and unspecified polyneuropathies	Diseases of the nervous system	0.09826794677968222	0.03554141176197541	0.00569427168352886
Valine	Branched-chain amino acids	G62 Other and unspecified polyneuropathies	Diseases of the nervous system	0.14018157075391052	0.03579291591283279	8.985822461627348e-5
VLDL-C	Cholesterol	G62 Other and unspecified polyneuropathies	Diseases of the nervous system	0.01626103050037696	0.03664622943303735	0.6572378204959735
Alanine	Amino acids	K76 Other diseases of liver	Diseases of the digestive system	0.13519766543674913	0.02106133465476955	1.3696046657183338e-10
Albumin	Fluid balance	K76 Other diseases of liver	Diseases of the digestive system	-0.17243254870547411	0.02081752537396755	1.2006264068452822e-16
ApoA1	Apolipoproteins	K76 Other diseases of liver	Diseases of the digestive system	-0.17733457627160917	0.02405450578462902	1.6783765410829417e-13
ApoB	Apolipoproteins	K76 Other diseases of liver	Diseases of the digestive system	-0.14881980524993504	0.0216762696724274	6.622930950010365e-12
ApoB/ApoA1	Apolipoproteins	K76 Other diseases of liver	Diseases of the digestive system	-0.0442561596110431	0.02201824893233875	0.0444336920524876
Clinical LDL-C	Cholesterol	K76 Other diseases of liver	Diseases of the digestive system	-0.2603393434849179	0.02055960507528987	9.521422885746632e-37
Creatinine	Fluid balance	K76 Other diseases of liver	Diseases of the digestive system	0.02638595315685109	0.02552072256542994	0.3011814842906808
DHA	Fatty acids	K76 Other diseases of liver	Diseases of the digestive system	-0.2767627104116627	0.02409815021458108	1.5727830102838664e-30
DHA %	Fatty acid ratios	K76 Other diseases of liver	Diseases of the digestive system	-0.3119219775349541	0.02172109318718362	9.179444475633326e-47
Omega-3	Fatty acids	K76 Other diseases of liver	Diseases of the digestive system	-0.14595781096344437	0.0229218877689595	1.9198711355594254e-10
Omega-3 %	Fatty acid ratios	K76 Other diseases of liver	Diseases of the digestive system	-0.2273412041999997	0.02186385924258738	2.5309485989346663e-25
Omega-6	Fatty acids	K76 Other diseases of liver	Diseases of the digestive system	-0.15351753359950293	0.02204539706895394	3.314498312622136e-12
Omega-6 %	Fatty acid ratios	K76 Other diseases of liver	Diseases of the digestive system	-0.3271631997364263	0.01867367827453335	1.007915881190762e-68
Omega-6/Omega-3	Fatty acid ratios	K76 Other diseases of liver	Diseases of the digestive system	0.07921128677672956	0.02214245997709956	3.470978242333632e-4
Glucose	Glycolysis related metabolites	K76 Other diseases of liver	Diseases of the digestive system	0.13152354237026417	0.0226543418455594	6.4110647652825525e-9
Glycine	Amino acids	K76 Other diseases of liver	Diseases of the digestive system	-0.2207531234478926	0.0250498186392256	1.223157949927318e-18
Glycoprotein acetyls	Inflammation	K76 Other diseases of liver	Diseases of the digestive system	0.30264687560486236	0.02095609927406843	2.8176851890046057e-47
HDL-C	Cholesterol	K76 Other diseases of liver	Diseases of the digestive system	-0.3074467636684819	0.02512659027338223	1.9984585607458414e-34
Histidine	Amino acids	K76 Other diseases of liver	Diseases of the digestive system	-0.05750530881692115	0.02188405115104794	0.00859575068715561
Isoleucine	Branched-chain amino acids	K76 Other diseases of liver	Diseases of the digestive system	0.09257590147361308	0.02083831917477973	8.888653855973388e-6
Lactate	Glycolysis related metabolites	K76 Other diseases of liver	Diseases of the digestive system	0.10386259436174486	0.02267826132881012	4.653527622270007e-6
Leucine	Branched-chain amino acids	K76 Other diseases of liver	Diseases of the digestive system	0.0880037470842941	0.0214599479188087	4.116585719310931e-5
MUFA	Fatty acids	K76 Other diseases of liver	Diseases of the digestive system	0.1978770039806768	0.02123370641384454	1.1743703453416803e-20
MUFA %	Fatty acid ratios	K76 Other diseases of liver	Diseases of the digestive system	0.39386437177792233	0.0219408567949685	4.697753850397661e-72
Phenylalanine	Aromatic amino acids	K76 Other diseases of liver	Diseases of the digestive system	0.11139989967096128	0.02088812108378872	9.651290435117569e-8
PUFA	Fatty acids	K76 Other diseases of liver	Diseases of the digestive system	-0.16897034482299964	0.02223263133733118	2.958893146974328e-14
PUFA %	Fatty acid ratios	K76 Other diseases of liver	Diseases of the digestive system	-0.37749506237684544	0.01835252583955821	5.19134044580321e-94
PUFA/MUFA	Fatty acid ratios	K76 Other diseases of liver	Diseases of the digestive system	-0.41342113214153936	0.02121997967138802	1.5413671757215798e-84
SFA	Fatty acids	K76 Other diseases of liver	Diseases of the digestive system	0.13216390125848876	0.02152089943871044	8.190628945215204e-10
SFA %	Fatty acid ratios	K76 Other diseases of liver	Diseases of the digestive system	0.2819798786611912	0.02086862811142779	1.326051860121954e-41
Total BCAA	Branched-chain amino acids	K76 Other diseases of liver	Diseases of the digestive system	0.11531782779616628	0.02128405222426327	6.02562304056607e-8
Total-C	Cholesterol	K76 Other diseases of liver	Diseases of the digestive system	-0.26269256510357003	0.02118117216098918	2.543310488626213e-35
Total triglycerides	Triglycerides	K76 Other diseases of liver	Diseases of the digestive system	0.21492420108875188	0.02128524941670677	5.6766327839554556e-24
Total fatty acids	Fatty acids	K76 Other diseases of liver	Diseases of the digestive system	0.06985742724481377	0.02187661872867194	0.00140682997881605
Tyrosine	Aromatic amino acids	K76 Other diseases of liver	Diseases of the digestive system	0.16866383274490518	0.0204305246563567	1.512901663916581e-16
Valine	Branched-chain amino acids	K76 Other diseases of liver	Diseases of the digestive system	0.13283933774242646	0.02120253000408018	3.7220671030820173e-10
VLDL-C	Cholesterol	K76 Other diseases of liver	Diseases of the digestive system	-0.00326333654860258	0.02158353902827389	0.879821405916225
