# Supplementary material for: Atlas of plasma NMR biomarkers for health and disease in 118,461 individuals from the UK Biobank
Source: Nat Commun. 2023 Feb 3;14:604. doi: 10.1038/s41467-023-36231-7 (PMC9898515; doi:10.1038/s41467-023-36231-7)
Supplement: Supplementary file 4 — Source Data [file 41467_2023_36231_MOESM4_ESM.zip › source-data/Figure2a_source_data.tsv]

biomarker_name	group_name	chapter	signif_n_chapter	total_signif_n
PUFA/MUFA	Fatty acid ratios	Certain infectious and parasitic diseases	8	193
PUFA/MUFA	Fatty acid ratios	Diseases of the blood and blood-forming organs	9	193
PUFA/MUFA	Fatty acid ratios	Diseases of the circulatory system	32	193
PUFA/MUFA	Fatty acid ratios	Diseases of the digestive system	37	193
PUFA/MUFA	Fatty acid ratios	Diseases of the ear and mastoid process	1	193
PUFA/MUFA	Fatty acid ratios	Diseases of the eye and adnexa	5	193
PUFA/MUFA	Fatty acid ratios	Diseases of the genitourinary system	14	193
PUFA/MUFA	Fatty acid ratios	Diseases of the musculoskeletal system and connective tissue	22	193
PUFA/MUFA	Fatty acid ratios	Diseases of the nervous system	8	193
PUFA/MUFA	Fatty acid ratios	Diseases of the respiratory system	14	193
PUFA/MUFA	Fatty acid ratios	Diseases of the skin and subcutaneous tissue	6	193
PUFA/MUFA	Fatty acid ratios	Endocrine, nutritional and metabolic diseases	14	193
PUFA/MUFA	Fatty acid ratios	Mental, Behavioral and Neurodevelopmental disorders	12	193
PUFA/MUFA	Fatty acid ratios	Neoplasms	11	193
MUFA %	Fatty acid ratios	Certain infectious and parasitic diseases	9	192
MUFA %	Fatty acid ratios	Diseases of the blood and blood-forming organs	10	192
MUFA %	Fatty acid ratios	Diseases of the circulatory system	34	192
MUFA %	Fatty acid ratios	Diseases of the digestive system	37	192
MUFA %	Fatty acid ratios	Diseases of the ear and mastoid process	2	192
MUFA %	Fatty acid ratios	Diseases of the eye and adnexa	5	192
MUFA %	Fatty acid ratios	Diseases of the genitourinary system	15	192
MUFA %	Fatty acid ratios	Diseases of the musculoskeletal system and connective tissue	21	192
MUFA %	Fatty acid ratios	Diseases of the nervous system	8	192
MUFA %	Fatty acid ratios	Diseases of the respiratory system	13	192
MUFA %	Fatty acid ratios	Diseases of the skin and subcutaneous tissue	6	192
MUFA %	Fatty acid ratios	Endocrine, nutritional and metabolic diseases	13	192
MUFA %	Fatty acid ratios	Mental, Behavioral and Neurodevelopmental disorders	12	192
MUFA %	Fatty acid ratios	Neoplasms	7	192
Albumin	Fluid balance	Certain infectious and parasitic diseases	9	190
Albumin	Fluid balance	Diseases of the blood and blood-forming organs	11	190
Albumin	Fluid balance	Diseases of the circulatory system	36	190
Albumin	Fluid balance	Diseases of the digestive system	33	190
Albumin	Fluid balance	Diseases of the ear and mastoid process	1	190
Albumin	Fluid balance	Diseases of the eye and adnexa	5	190
Albumin	Fluid balance	Diseases of the genitourinary system	18	190
Albumin	Fluid balance	Diseases of the musculoskeletal system and connective tissue	17	190
Albumin	Fluid balance	Diseases of the nervous system	6	190
Albumin	Fluid balance	Diseases of the respiratory system	19	190
Albumin	Fluid balance	Diseases of the skin and subcutaneous tissue	7	190
Albumin	Fluid balance	Endocrine, nutritional and metabolic diseases	14	190
Albumin	Fluid balance	Mental, Behavioral and Neurodevelopmental disorders	5	190
Albumin	Fluid balance	Neoplasms	9	190
Total-C	Cholesterol	Certain infectious and parasitic diseases	8	187
Total-C	Cholesterol	Diseases of the blood and blood-forming organs	9	187
Total-C	Cholesterol	Diseases of the circulatory system	39	187
Total-C	Cholesterol	Diseases of the digestive system	27	187
Total-C	Cholesterol	Diseases of the ear and mastoid process	1	187
Total-C	Cholesterol	Diseases of the eye and adnexa	8	187
Total-C	Cholesterol	Diseases of the genitourinary system	18	187
Total-C	Cholesterol	Diseases of the musculoskeletal system and connective tissue	15	187
Total-C	Cholesterol	Diseases of the nervous system	7	187
Total-C	Cholesterol	Diseases of the respiratory system	13	187
Total-C	Cholesterol	Diseases of the skin and subcutaneous tissue	6	187
Total-C	Cholesterol	Endocrine, nutritional and metabolic diseases	17	187
Total-C	Cholesterol	Mental, Behavioral and Neurodevelopmental disorders	7	187
Total-C	Cholesterol	Neoplasms	12	187
Glycoprotein acetyls	Inflammation	Certain infectious and parasitic diseases	9	182
Glycoprotein acetyls	Inflammation	Diseases of the blood and blood-forming organs	4	182
Glycoprotein acetyls	Inflammation	Diseases of the circulatory system	30	182
Glycoprotein acetyls	Inflammation	Diseases of the digestive system	34	182
Glycoprotein acetyls	Inflammation	Diseases of the ear and mastoid process	1	182
Glycoprotein acetyls	Inflammation	Diseases of the eye and adnexa	5	182
Glycoprotein acetyls	Inflammation	Diseases of the genitourinary system	13	182
Glycoprotein acetyls	Inflammation	Diseases of the musculoskeletal system and connective tissue	21	182
Glycoprotein acetyls	Inflammation	Diseases of the nervous system	7	182
Glycoprotein acetyls	Inflammation	Diseases of the respiratory system	17	182
Glycoprotein acetyls	Inflammation	Diseases of the skin and subcutaneous tissue	7	182
Glycoprotein acetyls	Inflammation	Endocrine, nutritional and metabolic diseases	16	182
Glycoprotein acetyls	Inflammation	Mental, Behavioral and Neurodevelopmental disorders	11	182
Glycoprotein acetyls	Inflammation	Neoplasms	7	182
PUFA %	Fatty acid ratios	Certain infectious and parasitic diseases	7	182
PUFA %	Fatty acid ratios	Diseases of the blood and blood-forming organs	8	182
PUFA %	Fatty acid ratios	Diseases of the circulatory system	31	182
PUFA %	Fatty acid ratios	Diseases of the digestive system	36	182
PUFA %	Fatty acid ratios	Diseases of the eye and adnexa	5	182
PUFA %	Fatty acid ratios	Diseases of the genitourinary system	11	182
PUFA %	Fatty acid ratios	Diseases of the musculoskeletal system and connective tissue	21	182
PUFA %	Fatty acid ratios	Diseases of the nervous system	8	182
PUFA %	Fatty acid ratios	Diseases of the respiratory system	12	182
PUFA %	Fatty acid ratios	Diseases of the skin and subcutaneous tissue	6	182
PUFA %	Fatty acid ratios	Endocrine, nutritional and metabolic diseases	13	182
PUFA %	Fatty acid ratios	Mental, Behavioral and Neurodevelopmental disorders	12	182
PUFA %	Fatty acid ratios	Neoplasms	12	182
Clinical LDL-C	Cholesterol	Certain infectious and parasitic diseases	8	179
Clinical LDL-C	Cholesterol	Diseases of the blood and blood-forming organs	9	179
Clinical LDL-C	Cholesterol	Diseases of the circulatory system	37	179
Clinical LDL-C	Cholesterol	Diseases of the digestive system	27	179
Clinical LDL-C	Cholesterol	Diseases of the ear and mastoid process	1	179
Clinical LDL-C	Cholesterol	Diseases of the eye and adnexa	9	179
Clinical LDL-C	Cholesterol	Diseases of the genitourinary system	12	179
Clinical LDL-C	Cholesterol	Diseases of the musculoskeletal system and connective tissue	14	179
Clinical LDL-C	Cholesterol	Diseases of the nervous system	7	179
Clinical LDL-C	Cholesterol	Diseases of the respiratory system	15	179
Clinical LDL-C	Cholesterol	Diseases of the skin and subcutaneous tissue	5	179
Clinical LDL-C	Cholesterol	Endocrine, nutritional and metabolic diseases	17	179
Clinical LDL-C	Cholesterol	Mental, Behavioral and Neurodevelopmental disorders	7	179
Clinical LDL-C	Cholesterol	Neoplasms	11	179
HDL-C	Cholesterol	Certain infectious and parasitic diseases	8	172
HDL-C	Cholesterol	Diseases of the blood and blood-forming organs	6	172
HDL-C	Cholesterol	Diseases of the circulatory system	27	172
HDL-C	Cholesterol	Diseases of the digestive system	31	172
HDL-C	Cholesterol	Diseases of the ear and mastoid process	3	172
HDL-C	Cholesterol	Diseases of the eye and adnexa	3	172
HDL-C	Cholesterol	Diseases of the genitourinary system	19	172
HDL-C	Cholesterol	Diseases of the musculoskeletal system and connective tissue	18	172
HDL-C	Cholesterol	Diseases of the nervous system	8	172
HDL-C	Cholesterol	Diseases of the respiratory system	10	172
HDL-C	Cholesterol	Diseases of the skin and subcutaneous tissue	6	172
HDL-C	Cholesterol	Endocrine, nutritional and metabolic diseases	16	172
HDL-C	Cholesterol	Mental, Behavioral and Neurodevelopmental disorders	7	172
HDL-C	Cholesterol	Neoplasms	10	172
DHA	Fatty acids	Certain infectious and parasitic diseases	10	157
DHA	Fatty acids	Diseases of the blood and blood-forming organs	5	157
DHA	Fatty acids	Diseases of the circulatory system	32	157
DHA	Fatty acids	Diseases of the digestive system	33	157
DHA	Fatty acids	Diseases of the ear and mastoid process	1	157
DHA	Fatty acids	Diseases of the eye and adnexa	5	157
DHA	Fatty acids	Diseases of the genitourinary system	9	157
DHA	Fatty acids	Diseases of the musculoskeletal system and connective tissue	10	157
DHA	Fatty acids	Diseases of the nervous system	5	157
DHA	Fatty acids	Diseases of the respiratory system	15	157
DHA	Fatty acids	Diseases of the skin and subcutaneous tissue	7	157
DHA	Fatty acids	Endocrine, nutritional and metabolic diseases	12	157
DHA	Fatty acids	Mental, Behavioral and Neurodevelopmental disorders	7	157
DHA	Fatty acids	Neoplasms	6	157
DHA %	Fatty acid ratios	Certain infectious and parasitic diseases	9	155
DHA %	Fatty acid ratios	Diseases of the blood and blood-forming organs	6	155
DHA %	Fatty acid ratios	Diseases of the circulatory system	24	155
DHA %	Fatty acid ratios	Diseases of the digestive system	34	155
DHA %	Fatty acid ratios	Diseases of the ear and mastoid process	1	155
DHA %	Fatty acid ratios	Diseases of the eye and adnexa	5	155
DHA %	Fatty acid ratios	Diseases of the genitourinary system	9	155
DHA %	Fatty acid ratios	Diseases of the musculoskeletal system and connective tissue	13	155
DHA %	Fatty acid ratios	Diseases of the nervous system	4	155
DHA %	Fatty acid ratios	Diseases of the respiratory system	14	155
DHA %	Fatty acid ratios	Diseases of the skin and subcutaneous tissue	7	155
DHA %	Fatty acid ratios	Endocrine, nutritional and metabolic diseases	12	155
DHA %	Fatty acid ratios	Mental, Behavioral and Neurodevelopmental disorders	9	155
DHA %	Fatty acid ratios	Neoplasms	8	155
Omega-6 %	Fatty acid ratios	Certain infectious and parasitic diseases	6	153
Omega-6 %	Fatty acid ratios	Diseases of the blood and blood-forming organs	7	153
Omega-6 %	Fatty acid ratios	Diseases of the circulatory system	26	153
Omega-6 %	Fatty acid ratios	Diseases of the digestive system	34	153
Omega-6 %	Fatty acid ratios	Diseases of the eye and adnexa	2	153
Omega-6 %	Fatty acid ratios	Diseases of the genitourinary system	11	153
Omega-6 %	Fatty acid ratios	Diseases of the musculoskeletal system and connective tissue	21	153
Omega-6 %	Fatty acid ratios	Diseases of the nervous system	6	153
Omega-6 %	Fatty acid ratios	Diseases of the respiratory system	9	153
Omega-6 %	Fatty acid ratios	Diseases of the skin and subcutaneous tissue	5	153
Omega-6 %	Fatty acid ratios	Endocrine, nutritional and metabolic diseases	11	153
Omega-6 %	Fatty acid ratios	Mental, Behavioral and Neurodevelopmental disorders	9	153
Omega-6 %	Fatty acid ratios	Neoplasms	6	153
PUFA	Fatty acids	Certain infectious and parasitic diseases	5	141
PUFA	Fatty acids	Diseases of the blood and blood-forming organs	6	141
PUFA	Fatty acids	Diseases of the circulatory system	34	141
PUFA	Fatty acids	Diseases of the digestive system	21	141
PUFA	Fatty acids	Diseases of the ear and mastoid process	1	141
PUFA	Fatty acids	Diseases of the eye and adnexa	3	141
PUFA	Fatty acids	Diseases of the genitourinary system	11	141
PUFA	Fatty acids	Diseases of the musculoskeletal system and connective tissue	9	141
PUFA	Fatty acids	Diseases of the nervous system	5	141
PUFA	Fatty acids	Diseases of the respiratory system	13	141
PUFA	Fatty acids	Diseases of the skin and subcutaneous tissue	5	141
PUFA	Fatty acids	Endocrine, nutritional and metabolic diseases	13	141
PUFA	Fatty acids	Mental, Behavioral and Neurodevelopmental disorders	6	141
PUFA	Fatty acids	Neoplasms	9	141
ApoA1	Apolipoproteins	Certain infectious and parasitic diseases	5	131
ApoA1	Apolipoproteins	Diseases of the blood and blood-forming organs	7	131
ApoA1	Apolipoproteins	Diseases of the circulatory system	25	131
ApoA1	Apolipoproteins	Diseases of the digestive system	23	131
ApoA1	Apolipoproteins	Diseases of the eye and adnexa	3	131
ApoA1	Apolipoproteins	Diseases of the genitourinary system	17	131
ApoA1	Apolipoproteins	Diseases of the musculoskeletal system and connective tissue	9	131
ApoA1	Apolipoproteins	Diseases of the nervous system	4	131
ApoA1	Apolipoproteins	Diseases of the respiratory system	6	131
ApoA1	Apolipoproteins	Diseases of the skin and subcutaneous tissue	5	131
ApoA1	Apolipoproteins	Endocrine, nutritional and metabolic diseases	15	131
ApoA1	Apolipoproteins	Mental, Behavioral and Neurodevelopmental disorders	4	131
ApoA1	Apolipoproteins	Neoplasms	8	131
Omega-3 %	Fatty acid ratios	Certain infectious and parasitic diseases	6	129
Omega-3 %	Fatty acid ratios	Diseases of the blood and blood-forming organs	6	129
Omega-3 %	Fatty acid ratios	Diseases of the circulatory system	22	129
Omega-3 %	Fatty acid ratios	Diseases of the digestive system	27	129
Omega-3 %	Fatty acid ratios	Diseases of the ear and mastoid process	1	129
Omega-3 %	Fatty acid ratios	Diseases of the eye and adnexa	3	129
Omega-3 %	Fatty acid ratios	Diseases of the genitourinary system	6	129
Omega-3 %	Fatty acid ratios	Diseases of the musculoskeletal system and connective tissue	11	129
Omega-3 %	Fatty acid ratios	Diseases of the nervous system	3	129
Omega-3 %	Fatty acid ratios	Diseases of the respiratory system	16	129
Omega-3 %	Fatty acid ratios	Diseases of the skin and subcutaneous tissue	6	129
Omega-3 %	Fatty acid ratios	Endocrine, nutritional and metabolic diseases	12	129
Omega-3 %	Fatty acid ratios	Mental, Behavioral and Neurodevelopmental disorders	6	129
Omega-3 %	Fatty acid ratios	Neoplasms	4	129
Omega-6	Fatty acids	Certain infectious and parasitic diseases	5	123
Omega-6	Fatty acids	Diseases of the blood and blood-forming organs	6	123
Omega-6	Fatty acids	Diseases of the circulatory system	30	123
Omega-6	Fatty acids	Diseases of the digestive system	18	123
Omega-6	Fatty acids	Diseases of the ear and mastoid process	1	123
Omega-6	Fatty acids	Diseases of the eye and adnexa	3	123
Omega-6	Fatty acids	Diseases of the genitourinary system	10	123
Omega-6	Fatty acids	Diseases of the musculoskeletal system and connective tissue	6	123
Omega-6	Fatty acids	Diseases of the nervous system	4	123
Omega-6	Fatty acids	Diseases of the respiratory system	11	123
Omega-6	Fatty acids	Diseases of the skin and subcutaneous tissue	5	123
Omega-6	Fatty acids	Endocrine, nutritional and metabolic diseases	12	123
Omega-6	Fatty acids	Mental, Behavioral and Neurodevelopmental disorders	4	123
Omega-6	Fatty acids	Neoplasms	8	123
ApoB	Apolipoproteins	Certain infectious and parasitic diseases	5	112
ApoB	Apolipoproteins	Diseases of the blood and blood-forming organs	7	112
ApoB	Apolipoproteins	Diseases of the circulatory system	27	112
ApoB	Apolipoproteins	Diseases of the digestive system	16	112
ApoB	Apolipoproteins	Diseases of the ear and mastoid process	1	112
ApoB	Apolipoproteins	Diseases of the eye and adnexa	5	112
ApoB	Apolipoproteins	Diseases of the genitourinary system	8	112
ApoB	Apolipoproteins	Diseases of the musculoskeletal system and connective tissue	8	112
ApoB	Apolipoproteins	Diseases of the nervous system	4	112
ApoB	Apolipoproteins	Diseases of the respiratory system	11	112
ApoB	Apolipoproteins	Diseases of the skin and subcutaneous tissue	3	112
ApoB	Apolipoproteins	Endocrine, nutritional and metabolic diseases	12	112
ApoB	Apolipoproteins	Mental, Behavioral and Neurodevelopmental disorders	3	112
ApoB	Apolipoproteins	Neoplasms	2	112
Omega-3	Fatty acids	Certain infectious and parasitic diseases	5	103
Omega-3	Fatty acids	Diseases of the blood and blood-forming organs	5	103
Omega-3	Fatty acids	Diseases of the circulatory system	20	103
Omega-3	Fatty acids	Diseases of the digestive system	16	103
Omega-3	Fatty acids	Diseases of the ear and mastoid process	1	103
Omega-3	Fatty acids	Diseases of the eye and adnexa	4	103
Omega-3	Fatty acids	Diseases of the genitourinary system	4	103
Omega-3	Fatty acids	Diseases of the musculoskeletal system and connective tissue	8	103
Omega-3	Fatty acids	Diseases of the nervous system	1	103
Omega-3	Fatty acids	Diseases of the respiratory system	13	103
Omega-3	Fatty acids	Diseases of the skin and subcutaneous tissue	5	103
Omega-3	Fatty acids	Endocrine, nutritional and metabolic diseases	13	103
Omega-3	Fatty acids	Mental, Behavioral and Neurodevelopmental disorders	4	103
Omega-3	Fatty acids	Neoplasms	4	103
SFA %	Fatty acid ratios	Certain infectious and parasitic diseases	5	87
SFA %	Fatty acid ratios	Diseases of the blood and blood-forming organs	3	87
SFA %	Fatty acid ratios	Diseases of the circulatory system	11	87
SFA %	Fatty acid ratios	Diseases of the digestive system	15	87
SFA %	Fatty acid ratios	Diseases of the genitourinary system	2	87
SFA %	Fatty acid ratios	Diseases of the musculoskeletal system and connective tissue	15	87
SFA %	Fatty acid ratios	Diseases of the nervous system	4	87
SFA %	Fatty acid ratios	Diseases of the respiratory system	8	87
SFA %	Fatty acid ratios	Diseases of the skin and subcutaneous tissue	3	87
SFA %	Fatty acid ratios	Endocrine, nutritional and metabolic diseases	8	87
SFA %	Fatty acid ratios	Mental, Behavioral and Neurodevelopmental disorders	5	87
SFA %	Fatty acid ratios	Neoplasms	8	87
Creatinine	Fluid balance	Certain infectious and parasitic diseases	3	70
Creatinine	Fluid balance	Diseases of the blood and blood-forming organs	3	70
Creatinine	Fluid balance	Diseases of the circulatory system	16	70
Creatinine	Fluid balance	Diseases of the digestive system	7	70
Creatinine	Fluid balance	Diseases of the eye and adnexa	1	70
Creatinine	Fluid balance	Diseases of the genitourinary system	10	70
Creatinine	Fluid balance	Diseases of the musculoskeletal system and connective tissue	12	70
Creatinine	Fluid balance	Diseases of the nervous system	2	70
Creatinine	Fluid balance	Diseases of the respiratory system	4	70
Creatinine	Fluid balance	Diseases of the skin and subcutaneous tissue	1	70
Creatinine	Fluid balance	Endocrine, nutritional and metabolic diseases	8	70
Creatinine	Fluid balance	Mental, Behavioral and Neurodevelopmental disorders	2	70
Creatinine	Fluid balance	Neoplasms	1	70
MUFA	Fatty acids	Certain infectious and parasitic diseases	1	64
MUFA	Fatty acids	Diseases of the blood and blood-forming organs	1	64
MUFA	Fatty acids	Diseases of the circulatory system	5	64
MUFA	Fatty acids	Diseases of the digestive system	17	64
MUFA	Fatty acids	Diseases of the genitourinary system	3	64
MUFA	Fatty acids	Diseases of the musculoskeletal system and connective tissue	14	64
MUFA	Fatty acids	Diseases of the nervous system	5	64
MUFA	Fatty acids	Diseases of the respiratory system	5	64
MUFA	Fatty acids	Diseases of the skin and subcutaneous tissue	1	64
MUFA	Fatty acids	Endocrine, nutritional and metabolic diseases	5	64
MUFA	Fatty acids	Mental, Behavioral and Neurodevelopmental disorders	5	64
MUFA	Fatty acids	Neoplasms	2	64
Omega-6/Omega-3	Fatty acid ratios	Certain infectious and parasitic diseases	5	64
Omega-6/Omega-3	Fatty acid ratios	Diseases of the blood and blood-forming organs	4	64
Omega-6/Omega-3	Fatty acid ratios	Diseases of the circulatory system	9	64
Omega-6/Omega-3	Fatty acid ratios	Diseases of the digestive system	12	64
Omega-6/Omega-3	Fatty acid ratios	Diseases of the genitourinary system	2	64
Omega-6/Omega-3	Fatty acid ratios	Diseases of the musculoskeletal system and connective tissue	6	64
Omega-6/Omega-3	Fatty acid ratios	Diseases of the respiratory system	11	64
Omega-6/Omega-3	Fatty acid ratios	Diseases of the skin and subcutaneous tissue	2	64
Omega-6/Omega-3	Fatty acid ratios	Endocrine, nutritional and metabolic diseases	7	64
Omega-6/Omega-3	Fatty acid ratios	Mental, Behavioral and Neurodevelopmental disorders	4	64
Omega-6/Omega-3	Fatty acid ratios	Neoplasms	2	64
Histidine	Amino acids	Certain infectious and parasitic diseases	4	63
Histidine	Amino acids	Diseases of the blood and blood-forming organs	1	63
Histidine	Amino acids	Diseases of the circulatory system	15	63
Histidine	Amino acids	Diseases of the digestive system	6	63
Histidine	Amino acids	Diseases of the genitourinary system	3	63
Histidine	Amino acids	Diseases of the musculoskeletal system and connective tissue	7	63
Histidine	Amino acids	Diseases of the nervous system	2	63
Histidine	Amino acids	Diseases of the respiratory system	9	63
Histidine	Amino acids	Diseases of the skin and subcutaneous tissue	3	63
Histidine	Amino acids	Endocrine, nutritional and metabolic diseases	8	63
Histidine	Amino acids	Mental, Behavioral and Neurodevelopmental disorders	4	63
Histidine	Amino acids	Neoplasms	1	63
Total triglycerides	Triglycerides	Certain infectious and parasitic diseases	1	63
Total triglycerides	Triglycerides	Diseases of the blood and blood-forming organs	1	63
Total triglycerides	Triglycerides	Diseases of the circulatory system	5	63
Total triglycerides	Triglycerides	Diseases of the digestive system	18	63
Total triglycerides	Triglycerides	Diseases of the eye and adnexa	1	63
Total triglycerides	Triglycerides	Diseases of the genitourinary system	5	63
Total triglycerides	Triglycerides	Diseases of the musculoskeletal system and connective tissue	14	63
Total triglycerides	Triglycerides	Diseases of the nervous system	5	63
Total triglycerides	Triglycerides	Diseases of the respiratory system	3	63
Total triglycerides	Triglycerides	Endocrine, nutritional and metabolic diseases	5	63
Total triglycerides	Triglycerides	Mental, Behavioral and Neurodevelopmental disorders	4	63
Total triglycerides	Triglycerides	Neoplasms	1	63
VLDL-C	Cholesterol	Certain infectious and parasitic diseases	2	59
VLDL-C	Cholesterol	Diseases of the blood and blood-forming organs	4	59
VLDL-C	Cholesterol	Diseases of the circulatory system	17	59
VLDL-C	Cholesterol	Diseases of the digestive system	3	59
VLDL-C	Cholesterol	Diseases of the eye and adnexa	3	59
VLDL-C	Cholesterol	Diseases of the genitourinary system	8	59
VLDL-C	Cholesterol	Diseases of the musculoskeletal system and connective tissue	2	59
VLDL-C	Cholesterol	Diseases of the nervous system	3	59
VLDL-C	Cholesterol	Diseases of the respiratory system	5	59
VLDL-C	Cholesterol	Diseases of the skin and subcutaneous tissue	2	59
VLDL-C	Cholesterol	Endocrine, nutritional and metabolic diseases	9	59
VLDL-C	Cholesterol	Mental, Behavioral and Neurodevelopmental disorders	1	59
Phenylalanine	Aromatic amino acids	Certain infectious and parasitic diseases	2	54
Phenylalanine	Aromatic amino acids	Diseases of the blood and blood-forming organs	4	54
Phenylalanine	Aromatic amino acids	Diseases of the circulatory system	13	54
Phenylalanine	Aromatic amino acids	Diseases of the digestive system	9	54
Phenylalanine	Aromatic amino acids	Diseases of the eye and adnexa	1	54
Phenylalanine	Aromatic amino acids	Diseases of the genitourinary system	5	54
Phenylalanine	Aromatic amino acids	Diseases of the musculoskeletal system and connective tissue	6	54
Phenylalanine	Aromatic amino acids	Diseases of the nervous system	2	54
Phenylalanine	Aromatic amino acids	Diseases of the respiratory system	3	54
Phenylalanine	Aromatic amino acids	Diseases of the skin and subcutaneous tissue	2	54
Phenylalanine	Aromatic amino acids	Endocrine, nutritional and metabolic diseases	6	54
Phenylalanine	Aromatic amino acids	Neoplasms	1	54
Total fatty acids	Fatty acids	Diseases of the blood and blood-forming organs	4	49
Total fatty acids	Fatty acids	Diseases of the circulatory system	12	49
Total fatty acids	Fatty acids	Diseases of the digestive system	6	49
Total fatty acids	Fatty acids	Diseases of the eye and adnexa	1	49
Total fatty acids	Fatty acids	Diseases of the genitourinary system	3	49
Total fatty acids	Fatty acids	Diseases of the musculoskeletal system and connective tissue	7	49
Total fatty acids	Fatty acids	Diseases of the nervous system	2	49
Total fatty acids	Fatty acids	Diseases of the respiratory system	1	49
Total fatty acids	Fatty acids	Diseases of the skin and subcutaneous tissue	1	49
Total fatty acids	Fatty acids	Endocrine, nutritional and metabolic diseases	6	49
Total fatty acids	Fatty acids	Mental, Behavioral and Neurodevelopmental disorders	3	49
Total fatty acids	Fatty acids	Neoplasms	3	49
Alanine	Amino acids	Certain infectious and parasitic diseases	1	42
Alanine	Amino acids	Diseases of the blood and blood-forming organs	2	42
Alanine	Amino acids	Diseases of the circulatory system	9	42
Alanine	Amino acids	Diseases of the digestive system	8	42
Alanine	Amino acids	Diseases of the eye and adnexa	2	42
Alanine	Amino acids	Diseases of the genitourinary system	4	42
Alanine	Amino acids	Diseases of the musculoskeletal system and connective tissue	2	42
Alanine	Amino acids	Diseases of the nervous system	3	42
Alanine	Amino acids	Diseases of the respiratory system	2	42
Alanine	Amino acids	Diseases of the skin and subcutaneous tissue	1	42
Alanine	Amino acids	Endocrine, nutritional and metabolic diseases	7	42
Alanine	Amino acids	Mental, Behavioral and Neurodevelopmental disorders	1	42
Glycine	Amino acids	Certain infectious and parasitic diseases	1	41
Glycine	Amino acids	Diseases of the circulatory system	8	41
Glycine	Amino acids	Diseases of the digestive system	9	41
Glycine	Amino acids	Diseases of the eye and adnexa	2	41
Glycine	Amino acids	Diseases of the genitourinary system	2	41
Glycine	Amino acids	Diseases of the musculoskeletal system and connective tissue	6	41
Glycine	Amino acids	Diseases of the nervous system	3	41
Glycine	Amino acids	Diseases of the respiratory system	1	41
Glycine	Amino acids	Diseases of the skin and subcutaneous tissue	2	41
Glycine	Amino acids	Endocrine, nutritional and metabolic diseases	5	41
Glycine	Amino acids	Mental, Behavioral and Neurodevelopmental disorders	1	41
Glycine	Amino acids	Neoplasms	1	41
SFA	Fatty acids	Diseases of the blood and blood-forming organs	3	41
SFA	Fatty acids	Diseases of the circulatory system	7	41
SFA	Fatty acids	Diseases of the digestive system	8	41
SFA	Fatty acids	Diseases of the eye and adnexa	1	41
SFA	Fatty acids	Diseases of the genitourinary system	2	41
SFA	Fatty acids	Diseases of the musculoskeletal system and connective tissue	8	41
SFA	Fatty acids	Diseases of the nervous system	2	41
SFA	Fatty acids	Diseases of the respiratory system	1	41
SFA	Fatty acids	Endocrine, nutritional and metabolic diseases	5	41
SFA	Fatty acids	Mental, Behavioral and Neurodevelopmental disorders	3	41
SFA	Fatty acids	Neoplasms	1	41
ApoB/ApoA1	Apolipoproteins	Diseases of the blood and blood-forming organs	4	40
ApoB/ApoA1	Apolipoproteins	Diseases of the circulatory system	8	40
ApoB/ApoA1	Apolipoproteins	Diseases of the digestive system	3	40
ApoB/ApoA1	Apolipoproteins	Diseases of the eye and adnexa	3	40
ApoB/ApoA1	Apolipoproteins	Diseases of the genitourinary system	4	40
ApoB/ApoA1	Apolipoproteins	Diseases of the musculoskeletal system and connective tissue	2	40
ApoB/ApoA1	Apolipoproteins	Diseases of the nervous system	1	40
ApoB/ApoA1	Apolipoproteins	Diseases of the respiratory system	4	40
ApoB/ApoA1	Apolipoproteins	Diseases of the skin and subcutaneous tissue	2	40
ApoB/ApoA1	Apolipoproteins	Endocrine, nutritional and metabolic diseases	8	40
ApoB/ApoA1	Apolipoproteins	Mental, Behavioral and Neurodevelopmental disorders	1	40
Valine	Branched-chain amino acids	Diseases of the circulatory system	4	40
Valine	Branched-chain amino acids	Diseases of the digestive system	7	40
Valine	Branched-chain amino acids	Diseases of the eye and adnexa	1	40
Valine	Branched-chain amino acids	Diseases of the genitourinary system	3	40
Valine	Branched-chain amino acids	Diseases of the musculoskeletal system and connective tissue	6	40
Valine	Branched-chain amino acids	Diseases of the nervous system	4	40
Valine	Branched-chain amino acids	Diseases of the respiratory system	4	40
Valine	Branched-chain amino acids	Endocrine, nutritional and metabolic diseases	7	40
Valine	Branched-chain amino acids	Mental, Behavioral and Neurodevelopmental disorders	2	40
Valine	Branched-chain amino acids	Neoplasms	2	40
Glucose	Glycolysis related metabolites	Certain infectious and parasitic diseases	1	36
Glucose	Glycolysis related metabolites	Diseases of the blood and blood-forming organs	4	36
Glucose	Glycolysis related metabolites	Diseases of the circulatory system	6	36
Glucose	Glycolysis related metabolites	Diseases of the digestive system	3	36
Glucose	Glycolysis related metabolites	Diseases of the eye and adnexa	2	36
Glucose	Glycolysis related metabolites	Diseases of the genitourinary system	4	36
Glucose	Glycolysis related metabolites	Diseases of the musculoskeletal system and connective tissue	1	36
Glucose	Glycolysis related metabolites	Diseases of the nervous system	4	36
Glucose	Glycolysis related metabolites	Diseases of the respiratory system	1	36
Glucose	Glycolysis related metabolites	Diseases of the skin and subcutaneous tissue	1	36
Glucose	Glycolysis related metabolites	Endocrine, nutritional and metabolic diseases	7	36
Glucose	Glycolysis related metabolites	Mental, Behavioral and Neurodevelopmental disorders	1	36
Glucose	Glycolysis related metabolites	Neoplasms	1	36
Tyrosine	Aromatic amino acids	Diseases of the circulatory system	9	35
Tyrosine	Aromatic amino acids	Diseases of the digestive system	7	35
Tyrosine	Aromatic amino acids	Diseases of the eye and adnexa	1	35
Tyrosine	Aromatic amino acids	Diseases of the musculoskeletal system and connective tissue	4	35
Tyrosine	Aromatic amino acids	Diseases of the nervous system	1	35
Tyrosine	Aromatic amino acids	Diseases of the respiratory system	3	35
Tyrosine	Aromatic amino acids	Diseases of the skin and subcutaneous tissue	1	35
Tyrosine	Aromatic amino acids	Endocrine, nutritional and metabolic diseases	6	35
Tyrosine	Aromatic amino acids	Mental, Behavioral and Neurodevelopmental disorders	2	35
Tyrosine	Aromatic amino acids	Neoplasms	1	35
Total BCAA	Branched-chain amino acids	Diseases of the circulatory system	4	33
Total BCAA	Branched-chain amino acids	Diseases of the digestive system	6	33
Total BCAA	Branched-chain amino acids	Diseases of the eye and adnexa	1	33
Total BCAA	Branched-chain amino acids	Diseases of the genitourinary system	2	33
Total BCAA	Branched-chain amino acids	Diseases of the musculoskeletal system and connective tissue	5	33
Total BCAA	Branched-chain amino acids	Diseases of the nervous system	4	33
Total BCAA	Branched-chain amino acids	Diseases of the respiratory system	3	33
Total BCAA	Branched-chain amino acids	Endocrine, nutritional and metabolic diseases	5	33
Total BCAA	Branched-chain amino acids	Mental, Behavioral and Neurodevelopmental disorders	1	33
Total BCAA	Branched-chain amino acids	Neoplasms	2	33
Lactate	Glycolysis related metabolites	Diseases of the blood and blood-forming organs	1	31
Lactate	Glycolysis related metabolites	Diseases of the circulatory system	6	31
Lactate	Glycolysis related metabolites	Diseases of the digestive system	3	31
Lactate	Glycolysis related metabolites	Diseases of the eye and adnexa	1	31
Lactate	Glycolysis related metabolites	Diseases of the genitourinary system	1	31
Lactate	Glycolysis related metabolites	Diseases of the nervous system	1	31
Lactate	Glycolysis related metabolites	Diseases of the respiratory system	6	31
Lactate	Glycolysis related metabolites	Diseases of the skin and subcutaneous tissue	1	31
Lactate	Glycolysis related metabolites	Endocrine, nutritional and metabolic diseases	7	31
Lactate	Glycolysis related metabolites	Mental, Behavioral and Neurodevelopmental disorders	2	31
Lactate	Glycolysis related metabolites	Neoplasms	2	31
Leucine	Branched-chain amino acids	Diseases of the circulatory system	3	28
Leucine	Branched-chain amino acids	Diseases of the digestive system	7	28
Leucine	Branched-chain amino acids	Diseases of the eye and adnexa	1	28
Leucine	Branched-chain amino acids	Diseases of the genitourinary system	1	28
Leucine	Branched-chain amino acids	Diseases of the musculoskeletal system and connective tissue	5	28
Leucine	Branched-chain amino acids	Diseases of the nervous system	2	28
Leucine	Branched-chain amino acids	Diseases of the respiratory system	3	28
Leucine	Branched-chain amino acids	Endocrine, nutritional and metabolic diseases	5	28
Leucine	Branched-chain amino acids	Mental, Behavioral and Neurodevelopmental disorders	1	28
Isoleucine	Branched-chain amino acids	Diseases of the circulatory system	5	27
Isoleucine	Branched-chain amino acids	Diseases of the digestive system	6	27
Isoleucine	Branched-chain amino acids	Diseases of the eye and adnexa	1	27
Isoleucine	Branched-chain amino acids	Diseases of the genitourinary system	4	27
Isoleucine	Branched-chain amino acids	Diseases of the musculoskeletal system and connective tissue	4	27
Isoleucine	Branched-chain amino acids	Diseases of the nervous system	2	27
Isoleucine	Branched-chain amino acids	Endocrine, nutritional and metabolic diseases	5	27
