# Supplementary material for: Atlas of plasma NMR biomarkers for health and disease in 118,461 individuals from the UK Biobank
Source: Nat Commun. 2023 Feb 3;14:604. doi: 10.1038/s41467-023-36231-7 (PMC9898515; doi:10.1038/s41467-023-36231-7)
Supplement: Supplementary file 4 — Source Data [file 41467_2023_36231_MOESM4_ESM.zip › source-data/Figure6f_source_data.tsv]

disease	cohort	biomarker_name	group_name	estimate	se	pvalue
Liver diseases	THL biobank cohorts, meta-analysis	Alanine	Amino acids	0.2898483454500757	0.04753981751976359	1.0810484577051068e-9
Liver diseases	UK biobank	Alanine	Amino acids	0.1153752821541568	0.01896938546406709	1.1855681214002211e-9
Liver diseases	UK biobank, excluding individuals using cholesterol lowering medication	Alanine	Amino acids	0.02489059548271554	0.02326381560252353	0.2846519549948666
Liver diseases	THL biobank cohorts, meta-analysis	Glycine	Amino acids	0.02973202667188052	0.05225099979539319	0.5693404533150543
Liver diseases	UK biobank	Glycine	Amino acids	-0.22622309765408632	0.02260479213318378	1.4092167229570903e-23
Liver diseases	UK biobank, excluding individuals using cholesterol lowering medication	Glycine	Amino acids	-0.21968723062361084	0.02684670398596466	2.768073542708079e-16
Liver diseases	THL biobank cohorts, meta-analysis	Histidine	Amino acids	-0.05267754685002789	0.05012713751406198	0.2933142516023078
Liver diseases	UK biobank	Histidine	Amino acids	-0.07401565125975021	0.01962810581718365	1.6265895195887283e-4
Liver diseases	UK biobank, excluding individuals using cholesterol lowering medication	Histidine	Amino acids	-0.10319741989553004	0.02352747163829273	1.1532050212515378e-5
Liver diseases	THL biobank cohorts, meta-analysis	ApoB	Apolipoproteins	0.08666930858141075	0.05116323133243419	0.09026975967165804
Liver diseases	UK biobank	ApoB	Apolipoproteins	-0.14230854094612982	0.01942082240725296	2.342637897516765e-13
Liver diseases	UK biobank, excluding individuals using cholesterol lowering medication	ApoB	Apolipoproteins	-0.07583898062968922	0.02367850287428906	0.0013606909635901
Liver diseases	THL biobank cohorts, meta-analysis	ApoA1	Apolipoproteins	0.27947086701391904	0.05186618024557168	7.112475259796085e-8
Liver diseases	UK biobank	ApoA1	Apolipoproteins	-0.11989914329364476	0.02144080793333826	2.243394673226121e-8
Liver diseases	UK biobank, excluding individuals using cholesterol lowering medication	ApoA1	Apolipoproteins	-0.1077028969992684	0.02561015740311678	2.6053347554622536e-5
Liver diseases	THL biobank cohorts, meta-analysis	ApoB/ApoA1	Apolipoproteins	-0.09814602986013272	0.05345841759754145	0.06636768571055049
Liver diseases	UK biobank	ApoB/ApoA1	Apolipoproteins	-0.06268811217664091	0.01978367758956605	0.00153133727804557
Liver diseases	UK biobank, excluding individuals using cholesterol lowering medication	ApoB/ApoA1	Apolipoproteins	-0.00230188481191886	0.02394426341052187	0.9234132529188618
Liver diseases	THL biobank cohorts, meta-analysis	Phenylalanine	Aromatic amino acids	0.5329216379060288	0.03897556884218675	1.4674888929165795e-42
Liver diseases	UK biobank	Phenylalanine	Aromatic amino acids	0.1111409317571716	0.0186967633120019	2.774810850086067e-9
Liver diseases	UK biobank, excluding individuals using cholesterol lowering medication	Phenylalanine	Aromatic amino acids	0.08741320782608149	0.02252011886485231	1.0378824826218742e-4
Liver diseases	THL biobank cohorts, meta-analysis	Tyrosine	Aromatic amino acids	0.2571026166765105	0.04511817442139814	1.2091799296333575e-8
Liver diseases	UK biobank	Tyrosine	Aromatic amino acids	0.16982768687266744	0.01829621336662219	1.6613609002580547e-20
Liver diseases	UK biobank, excluding individuals using cholesterol lowering medication	Tyrosine	Aromatic amino acids	0.17412900300530687	0.02185303482573317	1.6102296310563796e-15
Liver diseases	THL biobank cohorts, meta-analysis	Total BCAA	Branched-chain amino acids	0.05650232810980113	0.05165196069985442	0.2739967302062834
Liver diseases	UK biobank	Total BCAA	Branched-chain amino acids	0.09827147218703598	0.01921107196988273	3.1314977921620793e-7
Liver diseases	UK biobank, excluding individuals using cholesterol lowering medication	Total BCAA	Branched-chain amino acids	0.07460489965346222	0.02321719411644898	0.00131197705183198
Liver diseases	THL biobank cohorts, meta-analysis	Isoleucine	Branched-chain amino acids	-0.0135039908940838	0.05138475003974805	0.7927035567339513
Liver diseases	UK biobank	Isoleucine	Branched-chain amino acids	0.08192261876063506	0.01878663436519788	1.296551473688789e-5
Liver diseases	UK biobank, excluding individuals using cholesterol lowering medication	Isoleucine	Branched-chain amino acids	0.05917918373557359	0.02274817083994135	0.00928192385124072
Liver diseases	THL biobank cohorts, meta-analysis	Leucine	Branched-chain amino acids	0.06881939746481835	0.05110929327289997	0.17813669153138226
Liver diseases	UK biobank	Leucine	Branched-chain amino acids	0.06691263457699116	0.01942871924268305	5.731620079027229e-4
Liver diseases	UK biobank, excluding individuals using cholesterol lowering medication	Leucine	Branched-chain amino acids	0.05003720094719412	0.02345985730756885	0.0329340800096041
Liver diseases	THL biobank cohorts, meta-analysis	Valine	Branched-chain amino acids	0.07912850230549325	0.05098366931174075	0.12065355307716628
Liver diseases	UK biobank	Valine	Branched-chain amino acids	0.1133377865977284	0.01913928148095406	3.1855926927512347e-9
Liver diseases	UK biobank, excluding individuals using cholesterol lowering medication	Valine	Branched-chain amino acids	0.08653282704928428	0.02312231872470747	1.8227542252400949e-4
Liver diseases	THL biobank cohorts, meta-analysis	Total-C	Cholesterol	0.1185033388834787	0.05165725088489201	0.02178871373128246
Liver diseases	UK biobank	Total-C	Cholesterol	-0.23585509288667972	0.01903279699691698	2.8862377729286454e-35
Liver diseases	UK biobank, excluding individuals using cholesterol lowering medication	Total-C	Cholesterol	-0.17931662265649145	0.02351593193826632	2.4342041308291646e-14
Liver diseases	THL biobank cohorts, meta-analysis	VLDL-C	Cholesterol	0.17421319298235816	0.05058803432004255	5.736786664765701e-4
Liver diseases	UK biobank	VLDL-C	Cholesterol	-4.0062356945469576e-4	0.0193570063724509	0.9834877079777642
Liver diseases	UK biobank, excluding individuals using cholesterol lowering medication	VLDL-C	Cholesterol	0.05820028919201554	0.02359664653753772	0.01364542829664704
Liver diseases	THL biobank cohorts, meta-analysis	Clinical LDL-C	Cholesterol	-0.03481112366394171	0.05073914994640801	0.4926625667793257
Liver diseases	UK biobank	Clinical LDL-C	Cholesterol	-0.2533673743921337	0.01843216478162567	5.387111449165296e-43
Liver diseases	UK biobank, excluding individuals using cholesterol lowering medication	Clinical LDL-C	Cholesterol	-0.19630186478197875	0.02271075441731713	5.448606356419894e-18
Liver diseases	THL biobank cohorts, meta-analysis	HDL-C	Cholesterol	0.11287464516871148	0.05306309701276238	0.03340530793787063
Liver diseases	UK biobank	HDL-C	Cholesterol	-0.2471876232845228	0.02235866749089913	2.060434891742523e-28
Liver diseases	UK biobank, excluding individuals using cholesterol lowering medication	HDL-C	Cholesterol	-0.21951739701762135	0.02659142255440798	1.516535452961945e-16
Liver diseases	THL biobank cohorts, meta-analysis	Omega-3 %	Fatty acid ratios	-0.16900313946308848	0.05053715738311195	8.253919294341433e-4
Liver diseases	UK biobank	Omega-3 %	Fatty acid ratios	-0.22009073782757457	0.01958809059377718	2.7156774125990907e-29
Liver diseases	UK biobank, excluding individuals using cholesterol lowering medication	Omega-3 %	Fatty acid ratios	-0.2648726625369267	0.02331070486916807	6.412773507461683e-30
Liver diseases	THL biobank cohorts, meta-analysis	Omega-6 %	Fatty acid ratios	-0.40139032019217874	0.03679598811946705	1.0493384821895911e-27
Liver diseases	UK biobank	Omega-6 %	Fatty acid ratios	-0.32362468661341254	0.01670071654311055	1.1860610866237416e-83
Liver diseases	UK biobank, excluding individuals using cholesterol lowering medication	Omega-6 %	Fatty acid ratios	-0.29257258380338386	0.02017141404227487	1.1376417996469554e-47
Liver diseases	THL biobank cohorts, meta-analysis	PUFA %	Fatty acid ratios	-0.41545864668375454	0.03653468101581228	5.7900320941635046e-30
Liver diseases	UK biobank	PUFA %	Fatty acid ratios	-0.37110541675144415	0.01644297988404781	8.694420971420798e-113
Liver diseases	UK biobank, excluding individuals using cholesterol lowering medication	PUFA %	Fatty acid ratios	-0.35307523772175115	0.0196741869894845	5.146642123406725e-72
Liver diseases	THL biobank cohorts, meta-analysis	MUFA %	Fatty acid ratios	0.3991673569533449	0.04650269522676114	9.183205572667815e-18
Liver diseases	UK biobank	MUFA %	Fatty acid ratios	0.3901326470518938	0.01964750992298468	9.66448700539487e-88
Liver diseases	UK biobank, excluding individuals using cholesterol lowering medication	MUFA %	Fatty acid ratios	0.363042390680435	0.02354114720333154	1.17147091789748e-53
Liver diseases	THL biobank cohorts, meta-analysis	SFA %	Fatty acid ratios	0.3936364084385112	0.04173950877879862	4.07024201893309e-21
Liver diseases	UK biobank	SFA %	Fatty acid ratios	0.2756796486567987	0.01866336814251225	2.248008587657417e-49
Liver diseases	UK biobank, excluding individuals using cholesterol lowering medication	SFA %	Fatty acid ratios	0.27949512298088647	0.02233651354382459	6.344406647165362e-36
Liver diseases	THL biobank cohorts, meta-analysis	DHA %	Fatty acid ratios	-0.23464631718828985	0.04865952267366423	1.4197810712484288e-6
Liver diseases	UK biobank	DHA %	Fatty acid ratios	-0.29100197726299054	0.01947395588563258	1.7265420231029265e-50
Liver diseases	UK biobank, excluding individuals using cholesterol lowering medication	DHA %	Fatty acid ratios	-0.31525207504541936	0.02335377590912188	1.5856337704512684e-41
Liver diseases	THL biobank cohorts, meta-analysis	PUFA/MUFA	Fatty acid ratios	-0.46411787086529416	0.0423606470149876	6.195101597308921e-28
Liver diseases	UK biobank	PUFA/MUFA	Fatty acid ratios	-0.40899407664896587	0.01899635603975985	8.129953861995997e-103
Liver diseases	UK biobank, excluding individuals using cholesterol lowering medication	PUFA/MUFA	Fatty acid ratios	-0.3860457216061891	0.02269830723674705	7.202480480397183e-65
Liver diseases	THL biobank cohorts, meta-analysis	Omega-6/Omega-3	Fatty acid ratios	-0.03215299881707847	0.05045716484730627	0.5239727202590663
Liver diseases	UK biobank	Omega-6/Omega-3	Fatty acid ratios	0.08078075654726313	0.0198078913985666	4.53836100395902e-5
Liver diseases	UK biobank, excluding individuals using cholesterol lowering medication	Omega-6/Omega-3	Fatty acid ratios	0.14078239535321638	0.02354268828603332	2.233052894674094e-9
Liver diseases	THL biobank cohorts, meta-analysis	Total fatty acids	Fatty acids	0.34776984384130344	0.04941646574864136	1.95677880641777e-12
Liver diseases	UK biobank	Total fatty acids	Fatty acids	0.0869777889043857	0.01953617795738116	8.501891379543122e-6
Liver diseases	UK biobank, excluding individuals using cholesterol lowering medication	Total fatty acids	Fatty acids	0.11699778930757812	0.02354398592300488	6.718532495752647e-7
Liver diseases	THL biobank cohorts, meta-analysis	Omega-3	Fatty acids	0.05992367286044285	0.05008781200358829	0.23155129026902657
Liver diseases	UK biobank	Omega-3	Fatty acids	-0.12981401121243027	0.02046506739181239	2.2504127406581468e-10
Liver diseases	UK biobank, excluding individuals using cholesterol lowering medication	Omega-3	Fatty acids	-0.16202668154447578	0.02458962142188011	4.421121862766542e-11
Liver diseases	THL biobank cohorts, meta-analysis	Omega-6	Fatty acids	0.1405608652525745	0.05060545496813886	0.00547648051152367
Liver diseases	UK biobank	Omega-6	Fatty acids	-0.12959278032829588	0.01973746666773066	5.1745062021208486e-11
Liver diseases	UK biobank, excluding individuals using cholesterol lowering medication	Omega-6	Fatty acids	-0.07711337969415936	0.02386138753717046	0.00123046546175746
Liver diseases	THL biobank cohorts, meta-analysis	PUFA	Fatty acids	0.13138817178340964	0.05115242599096987	0.01021214758475333
Liver diseases	UK biobank	PUFA	Fatty acids	-0.14503543506871658	0.01990239346414014	3.1614298715814066e-13
Liver diseases	UK biobank, excluding individuals using cholesterol lowering medication	PUFA	Fatty acids	-0.10923414333665364	0.02405965885342421	5.62177324916309e-6
Liver diseases	THL biobank cohorts, meta-analysis	MUFA	Fatty acids	0.3584549931683376	0.04735642161056382	3.7523878797536296e-14
Liver diseases	UK biobank	MUFA	Fatty acids	0.2092460998788294	0.01895585794160999	2.488855433170243e-28
Liver diseases	UK biobank, excluding individuals using cholesterol lowering medication	MUFA	Fatty acids	0.2191644589777088	0.02274162864732804	5.5713941640682675e-22
Liver diseases	THL biobank cohorts, meta-analysis	SFA	Fatty acids	0.3932020867481827	0.04749367138081743	1.2417043355913634e-16
Liver diseases	UK biobank	SFA	Fatty acids	0.1455884278497484	0.01919841482628196	3.3672740029531124e-14
Liver diseases	UK biobank, excluding individuals using cholesterol lowering medication	SFA	Fatty acids	0.17398811007956422	0.02304203030940909	4.3225439760706185e-14
Liver diseases	THL biobank cohorts, meta-analysis	DHA	Fatty acids	0.00545870943784682	0.05004651437313849	0.9131448122380016
Liver diseases	UK biobank	DHA	Fatty acids	-0.2416780476298138	0.0214039974154235	1.4494780255599703e-29
Liver diseases	UK biobank, excluding individuals using cholesterol lowering medication	DHA	Fatty acids	-0.25478002630389074	0.025624305783857	2.708134322642436e-23
Liver diseases	THL biobank cohorts, meta-analysis	Creatinine	Fluid balance	-0.0636230584388602	0.05727755089316768	0.2666607987783548
Liver diseases	UK biobank	Creatinine	Fluid balance	0.00689094628612668	0.02298908820095716	0.7643689484498217
Liver diseases	UK biobank, excluding individuals using cholesterol lowering medication	Creatinine	Fluid balance	-0.05321520986237646	0.02808298734422956	0.05810207874564593
Liver diseases	THL biobank cohorts, meta-analysis	Albumin	Fluid balance	-0.05761460341544996	0.05098645712916176	0.2584769942286938
Liver diseases	UK biobank	Albumin	Fluid balance	-0.16622282776384864	0.01867385178244892	5.516250803731452e-19
Liver diseases	UK biobank, excluding individuals using cholesterol lowering medication	Albumin	Fluid balance	-0.18729845540154136	0.02223055869965994	3.5991985993206966e-17
Liver diseases	THL biobank cohorts, meta-analysis	Glucose	Glycolysis related metabolites	0.11884454129972775	0.05387670159345631	0.02739369926028183
Liver diseases	UK biobank	Glucose	Glycolysis related metabolites	0.1322813710129649	0.02030998578413243	7.3605747354593e-11
Liver diseases	UK biobank, excluding individuals using cholesterol lowering medication	Glucose	Glycolysis related metabolites	0.0792786865488884	0.02428688653734598	0.00109750810662712
Liver diseases	THL biobank cohorts, meta-analysis	Lactate	Glycolysis related metabolites	0.3808855450575667	0.0475184329084164	1.096608314032259e-15
Liver diseases	UK biobank	Lactate	Glycolysis related metabolites	0.10288523779533695	0.02037925638474324	4.452282178075114e-7
Liver diseases	UK biobank, excluding individuals using cholesterol lowering medication	Lactate	Glycolysis related metabolites	0.05861347238019433	0.02440522175451611	0.01632008852728856
Liver diseases	THL biobank cohorts, meta-analysis	Glycoprotein acetyls	Inflammation	0.3374521042016493	0.04934641817711381	8.00648888055303e-12
Liver diseases	UK biobank	Glycoprotein acetyls	Inflammation	0.301023796204219	0.01879107480147442	9.33844057576446e-58
Liver diseases	UK biobank, excluding individuals using cholesterol lowering medication	Glycoprotein acetyls	Inflammation	0.2676319785682068	0.0225184663360194	1.4163461073888123e-32
Liver diseases	THL biobank cohorts, meta-analysis	Total triglycerides	Triglycerides	0.25609163288714853	0.04761327900472225	7.507734858294329e-8
Liver diseases	UK biobank	Total triglycerides	Triglycerides	0.20306714224973452	0.0191064627481023	2.203441222852739e-26
Liver diseases	UK biobank, excluding individuals using cholesterol lowering medication	Total triglycerides	Triglycerides	0.20024786963933924	0.02292077485768656	2.4039563740346357e-18
