# Supplementary material for: Atlas of plasma NMR biomarkers for health and disease in 118,461 individuals from the UK Biobank
Source: Nat Commun. 2023 Feb 3;14:604. doi: 10.1038/s41467-023-36231-7 (PMC9898515; doi:10.1038/s41467-023-36231-7)
Supplement: Supplementary file 4 — Source Data [file 41467_2023_36231_MOESM4_ESM.zip › source-data/Figure7_source_data.tsv]

age_group	disease	biomarker_name	group_name	estimate	se	pvalue
1st tertile (39-53, statin use 6%)	A41 Sepsis	Clinical LDL-C	Cholesterol	-0.11603084697628384	0.04782284171839384	0.01525516176376344
2nd tertile (54-61, statin use 17%)	A41 Sepsis	Clinical LDL-C	Cholesterol	-0.3002974203023575	0.03234814610706128	1.6431501475328414e-20
3rd tertile (62-71, statin use 30%)	A41 Sepsis	Clinical LDL-C	Cholesterol	-0.24049545780612305	0.02315935929403542	2.9207786812355623e-25
1st tertile (39-53, statin use 6%)	A41 Sepsis	HDL-C	Cholesterol	-0.28831220201947205	0.05405239590501132	9.610462911611565e-8
2nd tertile (54-61, statin use 17%)	A41 Sepsis	HDL-C	Cholesterol	-0.26215810081236146	0.03930261215972696	2.553745874736994e-11
3rd tertile (62-71, statin use 30%)	A41 Sepsis	HDL-C	Cholesterol	-0.20986329030172096	0.02890948098609379	3.8902949987725897e-13
1st tertile (39-53, statin use 6%)	A41 Sepsis	Total-C	Cholesterol	-0.1363571148314582	0.04922249130346628	0.00560184938172586
2nd tertile (54-61, statin use 17%)	A41 Sepsis	Total-C	Cholesterol	-0.3124562944899693	0.03319296535708414	4.806680469823423e-21
3rd tertile (62-71, statin use 30%)	A41 Sepsis	Total-C	Cholesterol	-0.24691649270318836	0.02371586262356537	2.1984968076361647e-25
1st tertile (39-53, statin use 6%)	A41 Sepsis	VLDL-C	Cholesterol	0.0902235220557546	0.04647809338939299	0.05223337834639802
2nd tertile (54-61, statin use 17%)	A41 Sepsis	VLDL-C	Cholesterol	-0.12377744871499688	0.03453473779246617	3.3818639966661613e-4
3rd tertile (62-71, statin use 30%)	A41 Sepsis	VLDL-C	Cholesterol	-0.11300951241060209	0.02551541422319548	9.464104834769068e-6
1st tertile (39-53, statin use 6%)	A41 Sepsis	ApoA1	Apolipoproteins	-0.219859175408692	0.05095467017508769	1.5974796521838663e-5
2nd tertile (54-61, statin use 17%)	A41 Sepsis	ApoA1	Apolipoproteins	-0.19688359109755652	0.03793455444546027	2.101972388073235e-7
3rd tertile (62-71, statin use 30%)	A41 Sepsis	ApoA1	Apolipoproteins	-0.17241143149829752	0.02816876687448059	9.318882976781814e-10
1st tertile (39-53, statin use 6%)	A41 Sepsis	ApoB	Apolipoproteins	0.01445478147554577	0.04776901829565176	0.7621966843458642
2nd tertile (54-61, statin use 17%)	A41 Sepsis	ApoB	Apolipoproteins	-0.23023970724812315	0.03451604161863371	2.549106452288957e-11
3rd tertile (62-71, statin use 30%)	A41 Sepsis	ApoB	Apolipoproteins	-0.1904140171136382	0.0249170238685747	2.1399852937519654e-14
1st tertile (39-53, statin use 6%)	A41 Sepsis	ApoB/ApoA1	Apolipoproteins	0.11742406247593928	0.04615317466088199	0.0109520500761404
2nd tertile (54-61, statin use 17%)	A41 Sepsis	ApoB/ApoA1	Apolipoproteins	-0.09667624185251972	0.03486595042295169	0.00555765867212904
3rd tertile (62-71, statin use 30%)	A41 Sepsis	ApoB/ApoA1	Apolipoproteins	-0.08179045933855833	0.02580920382190612	0.00152942120315328
1st tertile (39-53, statin use 6%)	A41 Sepsis	Total triglycerides	Triglycerides	0.15483470526497242	0.04460603198261784	5.182137699361994e-4
2nd tertile (54-61, statin use 17%)	A41 Sepsis	Total triglycerides	Triglycerides	0.07075702592318808	0.03401619605946158	0.037516532796511
3rd tertile (62-71, statin use 30%)	A41 Sepsis	Total triglycerides	Triglycerides	0.03895578779212344	0.02612583944689888	0.1359397780289786
1st tertile (39-53, statin use 6%)	A41 Sepsis	DHA %	Fatty acid ratios	-0.20940180412640624	0.0476229653361049	1.0971886949160471e-5
2nd tertile (54-61, statin use 17%)	A41 Sepsis	DHA %	Fatty acid ratios	-0.211098825323806	0.03391213835396178	4.819398157563047e-10
3rd tertile (62-71, statin use 30%)	A41 Sepsis	DHA %	Fatty acid ratios	-0.20851533443098735	0.02493449095975254	6.138933597204161e-17
1st tertile (39-53, statin use 6%)	A41 Sepsis	Omega-3 %	Fatty acid ratios	-0.1447120348941782	0.04689874038013132	0.00203123235112345
2nd tertile (54-61, statin use 17%)	A41 Sepsis	Omega-3 %	Fatty acid ratios	-0.1942440347118896	0.03428290307189349	1.4624151554780034e-8
3rd tertile (62-71, statin use 30%)	A41 Sepsis	Omega-3 %	Fatty acid ratios	-0.20240426808396791	0.02544811532320998	1.811604801714542e-15
1st tertile (39-53, statin use 6%)	A41 Sepsis	Omega-6 %	Fatty acid ratios	-0.2640434731814877	0.04014756588629169	4.8060321602088345e-11
2nd tertile (54-61, statin use 17%)	A41 Sepsis	Omega-6 %	Fatty acid ratios	-0.20349695888036823	0.03044842818061028	2.335693605221954e-11
3rd tertile (62-71, statin use 30%)	A41 Sepsis	Omega-6 %	Fatty acid ratios	-0.15896354254941408	0.02369699547505268	1.970763610025384e-11
1st tertile (39-53, statin use 6%)	A41 Sepsis	Omega-6/Omega-3	Fatty acid ratios	0.00663912336489647	0.04706621702098597	0.8878231675159739
2nd tertile (54-61, statin use 17%)	A41 Sepsis	Omega-6/Omega-3	Fatty acid ratios	0.08828879184117956	0.03450918494372753	0.01051507379468556
3rd tertile (62-71, statin use 30%)	A41 Sepsis	Omega-6/Omega-3	Fatty acid ratios	0.12436336348201696	0.02568237871393398	1.2830502451384292e-6
1st tertile (39-53, statin use 6%)	A41 Sepsis	MUFA %	Fatty acid ratios	0.32056472364758404	0.04541407533051948	1.6805708426138164e-12
2nd tertile (54-61, statin use 17%)	A41 Sepsis	MUFA %	Fatty acid ratios	0.28151079921718136	0.03443256923633403	2.941216781078111e-16
3rd tertile (62-71, statin use 30%)	A41 Sepsis	MUFA %	Fatty acid ratios	0.22989290534965123	0.02591455613859638	7.236951028825019e-19
1st tertile (39-53, statin use 6%)	A41 Sepsis	PUFA %	Fatty acid ratios	-0.2915072018330015	0.03997622113965171	3.053532891334117e-13
2nd tertile (54-61, statin use 17%)	A41 Sepsis	PUFA %	Fatty acid ratios	-0.2504586930706457	0.02999978234311538	6.9027935499461e-17
3rd tertile (62-71, statin use 30%)	A41 Sepsis	PUFA %	Fatty acid ratios	-0.21137949689070035	0.02305882184335751	4.8650721863259484e-20
1st tertile (39-53, statin use 6%)	A41 Sepsis	PUFA/MUFA	Fatty acid ratios	-0.3238719841511099	0.04434098898090607	2.790834906636608e-13
2nd tertile (54-61, statin use 17%)	A41 Sepsis	PUFA/MUFA	Fatty acid ratios	-0.27842882231033866	0.03346227989773826	8.746230379235743e-17
3rd tertile (62-71, statin use 30%)	A41 Sepsis	PUFA/MUFA	Fatty acid ratios	-0.2317039850759302	0.02528667803447469	5.043436577096104e-20
1st tertile (39-53, statin use 6%)	A41 Sepsis	SFA %	Fatty acid ratios	0.16438169715014997	0.04400838448854545	1.8753931257304253e-4
2nd tertile (54-61, statin use 17%)	A41 Sepsis	SFA %	Fatty acid ratios	0.12996516577985937	0.03288680593980028	7.753513796116244e-5
3rd tertile (62-71, statin use 30%)	A41 Sepsis	SFA %	Fatty acid ratios	0.11932261472220468	0.024809206286507	1.5122481180915386e-6
1st tertile (39-53, statin use 6%)	A41 Sepsis	Glycoprotein acetyls	Inflammation	0.3410493165379748	0.04234142599739463	7.964579414919004e-16
2nd tertile (54-61, statin use 17%)	A41 Sepsis	Glycoprotein acetyls	Inflammation	0.3162919477154733	0.03297952078553161	8.7611427566908245e-22
3rd tertile (62-71, statin use 30%)	A41 Sepsis	Glycoprotein acetyls	Inflammation	0.24752060113563876	0.0254352087698193	2.2148769643846726e-22
1st tertile (39-53, statin use 6%)	C34 Lung cancer	Clinical LDL-C	Cholesterol	-0.2557126519788875	0.08963582610560124	0.00433365445589017
2nd tertile (54-61, statin use 17%)	C34 Lung cancer	Clinical LDL-C	Cholesterol	-0.24670350600922392	0.05062451515850182	1.0980365549606876e-6
3rd tertile (62-71, statin use 30%)	C34 Lung cancer	Clinical LDL-C	Cholesterol	-0.19666762426272336	0.03532540108661096	2.5869496049305663e-8
1st tertile (39-53, statin use 6%)	C34 Lung cancer	HDL-C	Cholesterol	-0.22338201171552777	0.10214175186584676	0.0287439531662008
2nd tertile (54-61, statin use 17%)	C34 Lung cancer	HDL-C	Cholesterol	-0.31730751251595796	0.06060300817734952	1.6423826567625453e-7
3rd tertile (62-71, statin use 30%)	C34 Lung cancer	HDL-C	Cholesterol	-0.12210094811770036	0.04274568659126027	0.00428406474644556
1st tertile (39-53, statin use 6%)	C34 Lung cancer	Total-C	Cholesterol	-0.2546385126966373	0.09345813812885027	0.00643742794531233
2nd tertile (54-61, statin use 17%)	C34 Lung cancer	Total-C	Cholesterol	-0.26826388279108826	0.05190149340524003	2.3571253655976545e-7
3rd tertile (62-71, statin use 30%)	C34 Lung cancer	Total-C	Cholesterol	-0.20981774475952125	0.0362527416277066	7.138304130505015e-9
1st tertile (39-53, statin use 6%)	C34 Lung cancer	VLDL-C	Cholesterol	-0.04304848744702649	0.09022547790328224	0.6332758258816249
2nd tertile (54-61, statin use 17%)	C34 Lung cancer	VLDL-C	Cholesterol	-0.02948387678453614	0.0527405166353091	0.5761367719035637
3rd tertile (62-71, statin use 30%)	C34 Lung cancer	VLDL-C	Cholesterol	-0.1203909803833672	0.0383069699485167	0.00167342594263128
1st tertile (39-53, statin use 6%)	C34 Lung cancer	ApoA1	Apolipoproteins	-0.1437052176294426	0.09667907751926363	0.13716942122101328
2nd tertile (54-61, statin use 17%)	C34 Lung cancer	ApoA1	Apolipoproteins	-0.26212554956196016	0.05861760370027843	7.756797884508534e-6
3rd tertile (62-71, statin use 30%)	C34 Lung cancer	ApoA1	Apolipoproteins	-0.0960799359403094	0.04215007829292562	0.02263900471940101
1st tertile (39-53, statin use 6%)	C34 Lung cancer	ApoB	Apolipoproteins	-0.15737769520646572	0.09319717311760152	0.0912859285237709
2nd tertile (54-61, statin use 17%)	C34 Lung cancer	ApoB	Apolipoproteins	-0.14379947631672577	0.05298604576748148	0.00664937858901873
3rd tertile (62-71, statin use 30%)	C34 Lung cancer	ApoB	Apolipoproteins	-0.1732312222888326	0.0374501687411127	3.7343268784608264e-6
1st tertile (39-53, statin use 6%)	C34 Lung cancer	ApoB/ApoA1	Apolipoproteins	-0.03429106993635906	0.0901792937164348	0.7037566082516697
2nd tertile (54-61, statin use 17%)	C34 Lung cancer	ApoB/ApoA1	Apolipoproteins	0.02416262050671856	0.05280097018994849	0.6472276423861448
3rd tertile (62-71, statin use 30%)	C34 Lung cancer	ApoB/ApoA1	Apolipoproteins	-0.1137171129795574	0.03906065344446644	0.00359933187987554
1st tertile (39-53, statin use 6%)	C34 Lung cancer	Total triglycerides	Triglycerides	0.11312548177379383	0.0863734834074866	0.19028899583653625
2nd tertile (54-61, statin use 17%)	C34 Lung cancer	Total triglycerides	Triglycerides	0.14836332020385226	0.05150353990620041	0.00396864668788827
3rd tertile (62-71, statin use 30%)	C34 Lung cancer	Total triglycerides	Triglycerides	-0.00223301603227163	0.03956112304321923	0.954987541991056
1st tertile (39-53, statin use 6%)	C34 Lung cancer	DHA %	Fatty acid ratios	-0.2779313027204382	0.09208257198859264	0.00254211013898259
2nd tertile (54-61, statin use 17%)	C34 Lung cancer	DHA %	Fatty acid ratios	-0.3889401320237698	0.05148760823583707	4.2191769163020534e-14
3rd tertile (62-71, statin use 30%)	C34 Lung cancer	DHA %	Fatty acid ratios	-0.2244141124108873	0.03771642638825533	2.680827527722066e-9
1st tertile (39-53, statin use 6%)	C34 Lung cancer	Omega-3 %	Fatty acid ratios	-0.30204634012113074	0.08924422272502812	7.131014859701016e-4
2nd tertile (54-61, statin use 17%)	C34 Lung cancer	Omega-3 %	Fatty acid ratios	-0.3620362120188764	0.05185891613179085	2.9271967230102146e-12
3rd tertile (62-71, statin use 30%)	C34 Lung cancer	Omega-3 %	Fatty acid ratios	-0.2579696378486984	0.03823724369816601	1.513975071678068e-11
1st tertile (39-53, statin use 6%)	C34 Lung cancer	Omega-6 %	Fatty acid ratios	-0.2143539209406691	0.08010290526371602	0.00745106792119129
2nd tertile (54-61, statin use 17%)	C34 Lung cancer	Omega-6 %	Fatty acid ratios	-0.23156526471038125	0.04642456466104337	6.101072306948442e-7
3rd tertile (62-71, statin use 30%)	C34 Lung cancer	Omega-6 %	Fatty acid ratios	-0.13101134766474004	0.03638680965592937	3.175843597882213e-4
1st tertile (39-53, statin use 6%)	C34 Lung cancer	Omega-6/Omega-3	Fatty acid ratios	0.18864266276324604	0.09022628727489992	0.0365484399590652
2nd tertile (54-61, statin use 17%)	C34 Lung cancer	Omega-6/Omega-3	Fatty acid ratios	0.2356750801763835	0.05277791649053719	7.991524995630269e-6
3rd tertile (62-71, statin use 30%)	C34 Lung cancer	Omega-6/Omega-3	Fatty acid ratios	0.21049365668316733	0.03850498793884966	4.5859587117360106e-8
1st tertile (39-53, statin use 6%)	C34 Lung cancer	MUFA %	Fatty acid ratios	0.35728134900301517	0.08733234681246065	4.294170727539885e-5
2nd tertile (54-61, statin use 17%)	C34 Lung cancer	MUFA %	Fatty acid ratios	0.41111755722324184	0.05268203521032062	6.0093052562613064e-15
3rd tertile (62-71, statin use 30%)	C34 Lung cancer	MUFA %	Fatty acid ratios	0.23928869010141932	0.0391252195134608	9.597105237641855e-10
1st tertile (39-53, statin use 6%)	C34 Lung cancer	PUFA %	Fatty acid ratios	-0.2718866498760836	0.07835401153439023	5.205021429918138e-4
2nd tertile (54-61, statin use 17%)	C34 Lung cancer	PUFA %	Fatty acid ratios	-0.3326460090131172	0.04457516510731687	8.484051695651952e-14
3rd tertile (62-71, statin use 30%)	C34 Lung cancer	PUFA %	Fatty acid ratios	-0.2120140282909706	0.03486409077135324	1.1931798802838395e-9
1st tertile (39-53, statin use 6%)	C34 Lung cancer	PUFA/MUFA	Fatty acid ratios	-0.3404412942649456	0.0854909506613919	6.82828699840783e-5
2nd tertile (54-61, statin use 17%)	C34 Lung cancer	PUFA/MUFA	Fatty acid ratios	-0.39828285665879265	0.05089707436396128	5.066074892028993e-15
3rd tertile (62-71, statin use 30%)	C34 Lung cancer	PUFA/MUFA	Fatty acid ratios	-0.24255899772101192	0.03818059858224312	2.112400779857498e-10
1st tertile (39-53, statin use 6%)	C34 Lung cancer	SFA %	Fatty acid ratios	0.09688554581904282	0.08603683308064282	0.2601258106196836
2nd tertile (54-61, statin use 17%)	C34 Lung cancer	SFA %	Fatty acid ratios	0.16750941585484816	0.05060446897137465	9.323918690644576e-4
3rd tertile (62-71, statin use 30%)	C34 Lung cancer	SFA %	Fatty acid ratios	0.13620489707832314	0.03760965257601346	2.928534326752181e-4
1st tertile (39-53, statin use 6%)	C34 Lung cancer	Glycoprotein acetyls	Inflammation	0.3951848471525584	0.08028394963048681	8.551574326131419e-7
2nd tertile (54-61, statin use 17%)	C34 Lung cancer	Glycoprotein acetyls	Inflammation	0.38999621760194353	0.04990664891647706	5.5175405697513795e-15
3rd tertile (62-71, statin use 30%)	C34 Lung cancer	Glycoprotein acetyls	Inflammation	0.2651013591925553	0.03831286108480715	4.536149869091403e-12
1st tertile (39-53, statin use 6%)	F32 Depression	Clinical LDL-C	Cholesterol	-0.03603227628168495	0.0245668616144153	0.14245701430804372
2nd tertile (54-61, statin use 17%)	F32 Depression	Clinical LDL-C	Cholesterol	-0.18521677790397909	0.0247931467707632	7.99010806913502e-14
3rd tertile (62-71, statin use 30%)	F32 Depression	Clinical LDL-C	Cholesterol	-0.12209141659238434	0.02259797910543764	6.562390095891365e-8
1st tertile (39-53, statin use 6%)	F32 Depression	HDL-C	Cholesterol	-0.2239520810782888	0.0261983021333217	1.2486782062403711e-17
2nd tertile (54-61, statin use 17%)	F32 Depression	HDL-C	Cholesterol	-0.2330015333118289	0.02791345359210837	6.985043074008641e-17
3rd tertile (62-71, statin use 30%)	F32 Depression	HDL-C	Cholesterol	-0.12061109864944589	0.02617705311729364	4.075147732212557e-6
1st tertile (39-53, statin use 6%)	F32 Depression	Total-C	Cholesterol	-0.06659351639809565	0.02526946164768893	0.00840540877345147
2nd tertile (54-61, statin use 17%)	F32 Depression	Total-C	Cholesterol	-0.20533028081213	0.02536784625639238	5.768187859308e-16
3rd tertile (62-71, statin use 30%)	F32 Depression	Total-C	Cholesterol	-0.12626848553775477	0.02321678256441685	5.3678909819742784e-8
1st tertile (39-53, statin use 6%)	F32 Depression	VLDL-C	Cholesterol	0.12174934390226588	0.02317005417764802	1.4834731878275798e-7
2nd tertile (54-61, statin use 17%)	F32 Depression	VLDL-C	Cholesterol	-0.01516174249687647	0.02483422828604619	0.54151874705484
3rd tertile (62-71, statin use 30%)	F32 Depression	VLDL-C	Cholesterol	-0.02292944077583348	0.02343320987500423	0.3278261438486898
1st tertile (39-53, statin use 6%)	F32 Depression	ApoA1	Apolipoproteins	-0.11948069388802723	0.02481689732472948	1.4757659429286427e-6
2nd tertile (54-61, statin use 17%)	F32 Depression	ApoA1	Apolipoproteins	-0.14840569266127646	0.02725892564124175	5.2010319390388307e-8
3rd tertile (62-71, statin use 30%)	F32 Depression	ApoA1	Apolipoproteins	-0.09113222983202351	0.026086109367631852	4.767051439264762e-4
1st tertile (39-53, statin use 6%)	F32 Depression	ApoB	Apolipoproteins	0.0436214320092447	0.02404937869823558	0.06970423884039832
2nd tertile (54-61, statin use 17%)	F32 Depression	ApoB	Apolipoproteins	-0.10744549198991955	0.02519140881925093	1.997553486176888e-5
3rd tertile (62-71, statin use 30%)	F32 Depression	ApoB	Apolipoproteins	-0.07393988157746235	0.02312841030678943	0.00138899195332278
1st tertile (39-53, statin use 6%)	F32 Depression	ApoB/ApoA1	Apolipoproteins	0.10522974069220992	0.02322448845262094	5.871012268869181e-6
2nd tertile (54-61, statin use 17%)	F32 Depression	ApoB/ApoA1	Apolipoproteins	-0.01366943552107139	0.02530449104978184	0.5890604900330755
3rd tertile (62-71, statin use 30%)	F32 Depression	ApoB/ApoA1	Apolipoproteins	-0.01911865919815078	0.02400557026052998	0.4257844977630344
1st tertile (39-53, statin use 6%)	F32 Depression	Total triglycerides	Triglycerides	0.20374004617598385	0.02222911598876001	4.9336663557987057e-20
2nd tertile (54-61, statin use 17%)	F32 Depression	Total triglycerides	Triglycerides	0.15921333272375743	0.02456993873409161	9.171940869438067e-11
3rd tertile (62-71, statin use 30%)	F32 Depression	Total triglycerides	Triglycerides	0.06582665813989287	0.02435803140552255	0.0068828018545115
1st tertile (39-53, statin use 6%)	F32 Depression	DHA %	Fatty acid ratios	-0.2545805537947344	0.02426105978319629	9.265199363049318e-26
2nd tertile (54-61, statin use 17%)	F32 Depression	DHA %	Fatty acid ratios	-0.24059734915849004	0.02524194455910184	1.548047929658706e-21
3rd tertile (62-71, statin use 30%)	F32 Depression	DHA %	Fatty acid ratios	-0.14958446695255956	0.02394041372291603	4.1521269187618847e-10
1st tertile (39-53, statin use 6%)	F32 Depression	Omega-3 %	Fatty acid ratios	-0.14583101171744575	0.02344164578832746	4.939245360949844e-10
2nd tertile (54-61, statin use 17%)	F32 Depression	Omega-3 %	Fatty acid ratios	-0.1683074568432491	0.02514285051944444	2.1707965203788025e-11
3rd tertile (62-71, statin use 30%)	F32 Depression	Omega-3 %	Fatty acid ratios	-0.11822495928346806	0.02425871165111835	1.0963533707915168e-6
1st tertile (39-53, statin use 6%)	F32 Depression	Omega-6 %	Fatty acid ratios	-0.25101346259131246	0.02125502560418525	3.481920542139329e-32
2nd tertile (54-61, statin use 17%)	F32 Depression	Omega-6 %	Fatty acid ratios	-0.23551144744128152	0.02285152390798797	6.608990576281061e-25
3rd tertile (62-71, statin use 30%)	F32 Depression	Omega-6 %	Fatty acid ratios	-0.13383539763374602	0.02337537678531793	1.0313791881892648e-8
1st tertile (39-53, statin use 6%)	F32 Depression	Omega-6/Omega-3	Fatty acid ratios	0.05737447418917452	0.02338733962565753	0.01415806057278122
2nd tertile (54-61, statin use 17%)	F32 Depression	Omega-6/Omega-3	Fatty acid ratios	0.09219304000319611	0.02527389655559236	2.6453937021148305e-4
3rd tertile (62-71, statin use 30%)	F32 Depression	Omega-6/Omega-3	Fatty acid ratios	0.07590048592379064	0.0245841643869397	0.00201934021876693
1st tertile (39-53, statin use 6%)	F32 Depression	MUFA %	Fatty acid ratios	0.3136782694662723	0.02297333680766413	1.9105704090028503e-42
2nd tertile (54-61, statin use 17%)	F32 Depression	MUFA %	Fatty acid ratios	0.3088418583205691	0.02545076329064316	6.9014413969804574e-34
3rd tertile (62-71, statin use 30%)	F32 Depression	MUFA %	Fatty acid ratios	0.17824284319723696	0.02472698860210624	5.65993649795345e-13
1st tertile (39-53, statin use 6%)	F32 Depression	PUFA %	Fatty acid ratios	-0.2889213034407892	0.02102945662018102	5.938260203883382e-43
2nd tertile (54-61, statin use 17%)	F32 Depression	PUFA %	Fatty acid ratios	-0.2827302563299182	0.0225288846304741	3.99127846092796e-36
3rd tertile (62-71, statin use 30%)	F32 Depression	PUFA %	Fatty acid ratios	-0.16912454165241492	0.02291329957602817	1.5702892721898333e-13
1st tertile (39-53, statin use 6%)	F32 Depression	PUFA/MUFA	Fatty acid ratios	-0.31944980044410526	0.02265748139047822	3.8471491520389754e-45
2nd tertile (54-61, statin use 17%)	F32 Depression	PUFA/MUFA	Fatty acid ratios	-0.3139397017626315	0.02486113541070633	1.4850084213385816e-36
3rd tertile (62-71, statin use 30%)	F32 Depression	PUFA/MUFA	Fatty acid ratios	-0.1836807629461405	0.02435055182723299	4.586232071782129e-14
1st tertile (39-53, statin use 6%)	F32 Depression	SFA %	Fatty acid ratios	0.1597987834535982	0.02282733176029446	2.5536605325406315e-12
2nd tertile (54-61, statin use 17%)	F32 Depression	SFA %	Fatty acid ratios	0.16324897271929267	0.02469105545920394	3.800227267839077e-11
3rd tertile (62-71, statin use 30%)	F32 Depression	SFA %	Fatty acid ratios	0.09721511987447372	0.02418606273681859	5.832955321400677e-5
1st tertile (39-53, statin use 6%)	F32 Depression	Glycoprotein acetyls	Inflammation	0.28645906333791604	0.02120738972029274	1.41214318699726e-41
2nd tertile (54-61, statin use 17%)	F32 Depression	Glycoprotein acetyls	Inflammation	0.2575854145481978	0.02417882111696648	1.6820305360916226e-26
3rd tertile (62-71, statin use 30%)	F32 Depression	Glycoprotein acetyls	Inflammation	0.1436015126036808	0.02434555716196429	3.6689002465657116e-9
1st tertile (39-53, statin use 6%)	G47 Sleep disorders	Clinical LDL-C	Cholesterol	-0.14259557395692046	0.04170558964832797	6.282867401256359e-4
2nd tertile (54-61, statin use 17%)	G47 Sleep disorders	Clinical LDL-C	Cholesterol	-0.303765752290086	0.03916475526927643	8.758108104484458e-15
3rd tertile (62-71, statin use 30%)	G47 Sleep disorders	Clinical LDL-C	Cholesterol	-0.28594606500066866	0.03625887086849467	3.114337933935107e-15
1st tertile (39-53, statin use 6%)	G47 Sleep disorders	HDL-C	Cholesterol	-0.6426743202594557	0.05076299882865089	9.813532617184564e-37
2nd tertile (54-61, statin use 17%)	G47 Sleep disorders	HDL-C	Cholesterol	-0.5410957282158962	0.05113348499655669	3.610755519322785e-26
3rd tertile (62-71, statin use 30%)	G47 Sleep disorders	HDL-C	Cholesterol	-0.4152701860080454	0.04787151502120065	4.1470645380711365e-18
1st tertile (39-53, statin use 6%)	G47 Sleep disorders	Total-C	Cholesterol	-0.2463865456894458	0.04249634175793667	6.717868196215454e-9
2nd tertile (54-61, statin use 17%)	G47 Sleep disorders	Total-C	Cholesterol	-0.3572931043436163	0.03977982931418976	2.6645589277938936e-19
3rd tertile (62-71, statin use 30%)	G47 Sleep disorders	Total-C	Cholesterol	-0.3283902579020901	0.03696565124531079	6.4696124250437835e-19
1st tertile (39-53, statin use 6%)	G47 Sleep disorders	VLDL-C	Cholesterol	0.15930218676686816	0.04108005521550322	1.0538476692703606e-4
2nd tertile (54-61, statin use 17%)	G47 Sleep disorders	VLDL-C	Cholesterol	-0.02165801986380454	0.04217937367450473	0.607619658437924
3rd tertile (62-71, statin use 30%)	G47 Sleep disorders	VLDL-C	Cholesterol	-0.08062180646035198	0.0406454546623075	0.04730735965725714
1st tertile (39-53, statin use 6%)	G47 Sleep disorders	ApoA1	Apolipoproteins	-0.41978055117532714	0.04600906331352143	7.249084881579541e-20
2nd tertile (54-61, statin use 17%)	G47 Sleep disorders	ApoA1	Apolipoproteins	-0.3746121885557435	0.04750267988542017	3.1170822798867457e-15
3rd tertile (62-71, statin use 30%)	G47 Sleep disorders	ApoA1	Apolipoproteins	-0.2866122047391871	0.04526310577595079	2.417880231009237e-10
1st tertile (39-53, statin use 6%)	G47 Sleep disorders	ApoB	Apolipoproteins	0.01614512409707611	0.042203205142661	0.702048389082303
2nd tertile (54-61, statin use 17%)	G47 Sleep disorders	ApoB	Apolipoproteins	-0.18828802054725172	0.04209161467221048	7.702501666464355e-6
3rd tertile (62-71, statin use 30%)	G47 Sleep disorders	ApoB	Apolipoproteins	-0.21199558877395783	0.03970690218537973	9.345495873835473e-8
1st tertile (39-53, statin use 6%)	G47 Sleep disorders	ApoB/ApoA1	Apolipoproteins	0.20447610972268085	0.04026986154085409	3.8213942148263257e-7
2nd tertile (54-61, statin use 17%)	G47 Sleep disorders	ApoB/ApoA1	Apolipoproteins	0.01873305640840072	0.04208583172721848	0.6562362815305974
3rd tertile (62-71, statin use 30%)	G47 Sleep disorders	ApoB/ApoA1	Apolipoproteins	-0.06705853013197677	0.040911842660466	0.1011927973134635
1st tertile (39-53, statin use 6%)	G47 Sleep disorders	Total triglycerides	Triglycerides	0.3618576665020266	0.03797151805642727	1.57718759469777e-21
2nd tertile (54-61, statin use 17%)	G47 Sleep disorders	Total triglycerides	Triglycerides	0.2527628860934297	0.04035062692919655	3.748343175746651e-10
3rd tertile (62-71, statin use 30%)	G47 Sleep disorders	Total triglycerides	Triglycerides	0.206679744498666	0.04036806130432742	3.057255246690831e-7
1st tertile (39-53, statin use 6%)	G47 Sleep disorders	DHA %	Fatty acid ratios	-0.3497865833349167	0.04134114788597596	2.651421934226377e-17
2nd tertile (54-61, statin use 17%)	G47 Sleep disorders	DHA %	Fatty acid ratios	-0.25599143249331613	0.0407869142030897	3.466963114627735e-10
3rd tertile (62-71, statin use 30%)	G47 Sleep disorders	DHA %	Fatty acid ratios	-0.2062557105787817	0.03921057154332069	1.438935670700003e-7
1st tertile (39-53, statin use 6%)	G47 Sleep disorders	Omega-3 %	Fatty acid ratios	-0.11770166802572583	0.04150026035352292	0.00456585675770053
2nd tertile (54-61, statin use 17%)	G47 Sleep disorders	Omega-3 %	Fatty acid ratios	-0.10981230789015792	0.04171711032331737	0.00848067945825074
3rd tertile (62-71, statin use 30%)	G47 Sleep disorders	Omega-3 %	Fatty acid ratios	-0.10747960564140233	0.04034604037472296	0.0077230341601799
1st tertile (39-53, statin use 6%)	G47 Sleep disorders	Omega-6 %	Fatty acid ratios	-0.34738639026095053	0.0335353586681475	3.8168312829875913e-25
2nd tertile (54-61, statin use 17%)	G47 Sleep disorders	Omega-6 %	Fatty acid ratios	-0.31649369397930927	0.03417656379764792	2.0338651765035798e-20
3rd tertile (62-71, statin use 30%)	G47 Sleep disorders	Omega-6 %	Fatty acid ratios	-0.2696577084663029	0.03513606791417871	1.6584570240841413e-14
1st tertile (39-53, statin use 6%)	G47 Sleep disorders	Omega-6/Omega-3	Fatty acid ratios	-0.02816338856071514	0.04130423576809068	0.49533234365865647
2nd tertile (54-61, statin use 17%)	G47 Sleep disorders	Omega-6/Omega-3	Fatty acid ratios	0.00515642139390598	0.04189399709120137	0.9020417027830844
3rd tertile (62-71, statin use 30%)	G47 Sleep disorders	Omega-6/Omega-3	Fatty acid ratios	0.01469575488232068	0.04067176673628425	0.7178559783665623
1st tertile (39-53, statin use 6%)	G47 Sleep disorders	MUFA %	Fatty acid ratios	0.5301204295742891	0.0397241254311147	1.2658606337083115e-40
2nd tertile (54-61, statin use 17%)	G47 Sleep disorders	MUFA %	Fatty acid ratios	0.4623895118878462	0.04165030052293468	1.2306796828180395e-28
3rd tertile (62-71, statin use 30%)	G47 Sleep disorders	MUFA %	Fatty acid ratios	0.3652695716663618	0.04059926682167755	2.3207529317969876e-19
1st tertile (39-53, statin use 6%)	G47 Sleep disorders	PUFA %	Fatty acid ratios	-0.3749482248396305	0.03349236271901337	4.3122437211720014e-29
2nd tertile (54-61, statin use 17%)	G47 Sleep disorders	PUFA %	Fatty acid ratios	-0.3432204478904125	0.03430952833913351	1.468841140914278e-23
3rd tertile (62-71, statin use 30%)	G47 Sleep disorders	PUFA %	Fatty acid ratios	-0.29868160597032756	0.03471401851618436	7.694264215932518e-18
1st tertile (39-53, statin use 6%)	G47 Sleep disorders	PUFA/MUFA	Fatty acid ratios	-0.4884969837060912	0.03842094905961694	4.922522943037213e-37
2nd tertile (54-61, statin use 17%)	G47 Sleep disorders	PUFA/MUFA	Fatty acid ratios	-0.4338172908055182	0.03992025457037183	1.65378892689044e-27
3rd tertile (62-71, statin use 30%)	G47 Sleep disorders	PUFA/MUFA	Fatty acid ratios	-0.3561820828354539	0.03930961724443913	1.2933115061845637e-19
1st tertile (39-53, statin use 6%)	G47 Sleep disorders	SFA %	Fatty acid ratios	0.1137614435384923	0.03836144711408434	0.00302176693605616
2nd tertile (54-61, statin use 17%)	G47 Sleep disorders	SFA %	Fatty acid ratios	0.1492886220824746	0.039209423890288	1.403969670910005e-4
3rd tertile (62-71, statin use 30%)	G47 Sleep disorders	SFA %	Fatty acid ratios	0.1528965578907851	0.0386502743076107	7.624756655871672e-5
1st tertile (39-53, statin use 6%)	G47 Sleep disorders	Glycoprotein acetyls	Inflammation	0.5214026062950501	0.03609675591113544	2.711914912005544e-47
2nd tertile (54-61, statin use 17%)	G47 Sleep disorders	Glycoprotein acetyls	Inflammation	0.33132518422453217	0.0399314663174809	1.0646315347440598e-16
3rd tertile (62-71, statin use 30%)	G47 Sleep disorders	Glycoprotein acetyls	Inflammation	0.2096528396679876	0.04041261268619108	2.127848257578579e-7
1st tertile (39-53, statin use 6%)	I21 Myocardial infarction	Clinical LDL-C	Cholesterol	0.2636580639750501	0.05297624392913974	6.460692847421906e-7
2nd tertile (54-61, statin use 17%)	I21 Myocardial infarction	Clinical LDL-C	Cholesterol	0.04530633132041694	0.03658291803623369	0.2155470578670927
3rd tertile (62-71, statin use 30%)	I21 Myocardial infarction	Clinical LDL-C	Cholesterol	-0.04103861160464284	0.02660648029799993	0.12296933507960818
1st tertile (39-53, statin use 6%)	I21 Myocardial infarction	HDL-C	Cholesterol	-0.491694831124961	0.06170619900214875	1.608439986417605e-15
2nd tertile (54-61, statin use 17%)	I21 Myocardial infarction	HDL-C	Cholesterol	-0.4076016885799687	0.04414487603003817	2.624861957627485e-20
3rd tertile (62-71, statin use 30%)	I21 Myocardial infarction	HDL-C	Cholesterol	-0.321666584911695	0.03306803246847179	2.3036525610665227e-22
1st tertile (39-53, statin use 6%)	I21 Myocardial infarction	Total-C	Cholesterol	0.19841942630765863	0.05322558947589305	1.9308553648481923e-4
2nd tertile (54-61, statin use 17%)	I21 Myocardial infarction	Total-C	Cholesterol	-0.01765012315960574	0.03700087945993167	0.6333485797290566
3rd tertile (62-71, statin use 30%)	I21 Myocardial infarction	Total-C	Cholesterol	-0.10313068479116123	0.02693047635977843	1.2839563848992926e-4
1st tertile (39-53, statin use 6%)	I21 Myocardial infarction	VLDL-C	Cholesterol	0.4639705281761868	0.049001521832807	2.839120843852252e-21
2nd tertile (54-61, statin use 17%)	I21 Myocardial infarction	VLDL-C	Cholesterol	0.2197020047460792	0.03671391551057464	2.175072367449744e-9
3rd tertile (62-71, statin use 30%)	I21 Myocardial infarction	VLDL-C	Cholesterol	0.05550188795264486	0.02829801743786558	0.04983997379023308
1st tertile (39-53, statin use 6%)	I21 Myocardial infarction	ApoA1	Apolipoproteins	-0.3373128813430213	0.05596225903955627	1.6650853392104503e-9
2nd tertile (54-61, statin use 17%)	I21 Myocardial infarction	ApoA1	Apolipoproteins	-0.31698569713684477	0.04156248307012718	2.4078941187518022e-14
3rd tertile (62-71, statin use 30%)	I21 Myocardial infarction	ApoA1	Apolipoproteins	-0.2857585566656319	0.03197519528676469	4.0030437744995115e-19
1st tertile (39-53, statin use 6%)	I21 Myocardial infarction	ApoB	Apolipoproteins	0.41078841533864674	0.04918784218600797	6.74461190375356e-17
2nd tertile (54-61, statin use 17%)	I21 Myocardial infarction	ApoB	Apolipoproteins	0.15889177509410995	0.03639681177106402	1.2680849628265892e-5
3rd tertile (62-71, statin use 30%)	I21 Myocardial infarction	ApoB	Apolipoproteins	0.02068958241947346	0.02744671613246851	0.45096390196654346
1st tertile (39-53, statin use 6%)	I21 Myocardial infarction	ApoB/ApoA1	Apolipoproteins	0.48885393111519265	0.04709596476427129	3.0592369351112344e-25
2nd tertile (54-61, statin use 17%)	I21 Myocardial infarction	ApoB/ApoA1	Apolipoproteins	0.2908233369254306	0.03598657358337579	6.400639289050036e-16
3rd tertile (62-71, statin use 30%)	I21 Myocardial infarction	ApoB/ApoA1	Apolipoproteins	0.15766056517687377	0.02786885878237363	1.5383486882354035e-8
1st tertile (39-53, statin use 6%)	I21 Myocardial infarction	Total triglycerides	Triglycerides	0.3927214826179098	0.0450793776570171	2.991479068930732e-18
2nd tertile (54-61, statin use 17%)	I21 Myocardial infarction	Total triglycerides	Triglycerides	0.2287553523468309	0.03517285517554682	7.834360127582653e-11
3rd tertile (62-71, statin use 30%)	I21 Myocardial infarction	Total triglycerides	Triglycerides	0.09713115603678	0.02867188794843657	7.048667609254912e-4
1st tertile (39-53, statin use 6%)	I21 Myocardial infarction	DHA %	Fatty acid ratios	-0.3865194981704671	0.04844859463872865	1.4880770318559797e-15
2nd tertile (54-61, statin use 17%)	I21 Myocardial infarction	DHA %	Fatty acid ratios	-0.2297911613927928	0.03557347564907161	1.0496570407913443e-10
3rd tertile (62-71, statin use 30%)	I21 Myocardial infarction	DHA %	Fatty acid ratios	-0.14109572143114749	0.02765880699259916	3.373380767886945e-7
1st tertile (39-53, statin use 6%)	I21 Myocardial infarction	Omega-3 %	Fatty acid ratios	-0.21532536045116757	0.04964502387636018	1.4424370639804826e-5
2nd tertile (54-61, statin use 17%)	I21 Myocardial infarction	Omega-3 %	Fatty acid ratios	-0.14852661356295346	0.03639813623634216	4.4917587196658915e-5
3rd tertile (62-71, statin use 30%)	I21 Myocardial infarction	Omega-3 %	Fatty acid ratios	-0.11129976557966131	0.02839701320337085	8.876304261265141e-5
1st tertile (39-53, statin use 6%)	I21 Myocardial infarction	Omega-6 %	Fatty acid ratios	-0.25373190001860685	0.03997689526283932	2.1960603044075319e-10
2nd tertile (54-61, statin use 17%)	I21 Myocardial infarction	Omega-6 %	Fatty acid ratios	-0.1888780075733824	0.03147629610210227	1.96537994936422e-9
3rd tertile (62-71, statin use 30%)	I21 Myocardial infarction	Omega-6 %	Fatty acid ratios	-0.08517714796377625	0.02680722107205743	0.00148604149220951
1st tertile (39-53, statin use 6%)	I21 Myocardial infarction	Omega-6/Omega-3	Fatty acid ratios	0.1235418995135341	0.0489868554064597	0.01167096851231963
2nd tertile (54-61, statin use 17%)	I21 Myocardial infarction	Omega-6/Omega-3	Fatty acid ratios	0.05779462384878039	0.0364407932695282	0.11274226197247066
3rd tertile (62-71, statin use 30%)	I21 Myocardial infarction	Omega-6/Omega-3	Fatty acid ratios	0.07071407302062413	0.02851223209254933	0.01313340913929614
1st tertile (39-53, statin use 6%)	I21 Myocardial infarction	MUFA %	Fatty acid ratios	0.4574603840576207	0.04722298635038294	3.416372673896481e-22
2nd tertile (54-61, statin use 17%)	I21 Myocardial infarction	MUFA %	Fatty acid ratios	0.31448132392270045	0.03627638495737517	4.3579029323781335e-18
3rd tertile (62-71, statin use 30%)	I21 Myocardial infarction	MUFA %	Fatty acid ratios	0.1867443280445872	0.02868504163739365	7.506875599509408e-11
1st tertile (39-53, statin use 6%)	I21 Myocardial infarction	PUFA %	Fatty acid ratios	-0.30098190923745605	0.03949012157098153	2.5035391532572215e-14
2nd tertile (54-61, statin use 17%)	I21 Myocardial infarction	PUFA %	Fatty acid ratios	-0.22480571578568875	0.03132064695798121	7.096829013040551e-13
3rd tertile (62-71, statin use 30%)	I21 Myocardial infarction	PUFA %	Fatty acid ratios	-0.11785026536913196	0.02633476624384735	7.638162642714272e-6
1st tertile (39-53, statin use 6%)	I21 Myocardial infarction	PUFA/MUFA	Fatty acid ratios	-0.4162323435511793	0.04538858381931338	4.711828258014398e-20
2nd tertile (54-61, statin use 17%)	I21 Myocardial infarction	PUFA/MUFA	Fatty acid ratios	-0.29473020898746133	0.03505710233777442	4.201047985122819e-17
3rd tertile (62-71, statin use 30%)	I21 Myocardial infarction	PUFA/MUFA	Fatty acid ratios	-0.16187728319885633	0.02807398085272433	8.112860962057819e-9
1st tertile (39-53, statin use 6%)	I21 Myocardial infarction	SFA %	Fatty acid ratios	0.09185069999547169	0.0447837972765789	0.04026883475959908
2nd tertile (54-61, statin use 17%)	I21 Myocardial infarction	SFA %	Fatty acid ratios	0.07478832790274281	0.03444738803657483	0.0299244834352972
3rd tertile (62-71, statin use 30%)	I21 Myocardial infarction	SFA %	Fatty acid ratios	-0.00436953425242877	0.02765203014249173	0.8744421660495559
1st tertile (39-53, statin use 6%)	I21 Myocardial infarction	Glycoprotein acetyls	Inflammation	0.48119165551916593	0.04422415892850467	1.4239934098938839e-27
2nd tertile (54-61, statin use 17%)	I21 Myocardial infarction	Glycoprotein acetyls	Inflammation	0.38124089097248687	0.03468799906914142	4.242371142922571e-28
3rd tertile (62-71, statin use 30%)	I21 Myocardial infarction	Glycoprotein acetyls	Inflammation	0.2288880080001063	0.02838032003319621	7.322051371796797e-16
1st tertile (39-53, statin use 6%)	M81 Osteoporosis	Clinical LDL-C	Cholesterol	-0.01367593145737958	0.05432677997423627	0.8012461935696409
2nd tertile (54-61, statin use 17%)	M81 Osteoporosis	Clinical LDL-C	Cholesterol	-0.1830547117883951	0.03263678298563786	2.0367936362720754e-8
3rd tertile (62-71, statin use 30%)	M81 Osteoporosis	Clinical LDL-C	Cholesterol	-0.08084025429131676	0.02233951612526026	2.9607396849236437e-4
1st tertile (39-53, statin use 6%)	M81 Osteoporosis	HDL-C	Cholesterol	0.03358206525694232	0.05440862163163264	0.5370899187977539
2nd tertile (54-61, statin use 17%)	M81 Osteoporosis	HDL-C	Cholesterol	0.205637312070271	0.03314229837654638	5.480877054812313e-10
3rd tertile (62-71, statin use 30%)	M81 Osteoporosis	HDL-C	Cholesterol	0.10234643119664516	0.02415219961221785	2.259605370699495e-5
1st tertile (39-53, statin use 6%)	M81 Osteoporosis	Total-C	Cholesterol	0.02996499876435939	0.05643839601318229	0.5954653088514671
2nd tertile (54-61, statin use 17%)	M81 Osteoporosis	Total-C	Cholesterol	-0.10448299711784444	0.03393417860132896	0.00207703642221192
3rd tertile (62-71, statin use 30%)	M81 Osteoporosis	Total-C	Cholesterol	-0.0475431449747407	0.02315900732152341	0.04008219810018121
1st tertile (39-53, statin use 6%)	M81 Osteoporosis	VLDL-C	Cholesterol	0.06680548879121972	0.05070495263379584	0.18765975997921464
2nd tertile (54-61, statin use 17%)	M81 Osteoporosis	VLDL-C	Cholesterol	-0.2136742082787736	0.03232035976419697	3.8138873378343597e-11
3rd tertile (62-71, statin use 30%)	M81 Osteoporosis	VLDL-C	Cholesterol	-0.10630523337815852	0.02251928990633612	2.3511539276862774e-6
1st tertile (39-53, statin use 6%)	M81 Osteoporosis	ApoA1	Apolipoproteins	0.04844742502708151	0.0527355299635887	0.35825951768820863
2nd tertile (54-61, statin use 17%)	M81 Osteoporosis	ApoA1	Apolipoproteins	0.16127873639493676	0.03370541999537198	1.7103023210873105e-6
3rd tertile (62-71, statin use 30%)	M81 Osteoporosis	ApoA1	Apolipoproteins	0.04900717137622853	0.02472701105086271	0.04748722799705959
1st tertile (39-53, statin use 6%)	M81 Osteoporosis	ApoB	Apolipoproteins	0.04227218565027284	0.05269967232636264	0.4224755954486558
2nd tertile (54-61, statin use 17%)	M81 Osteoporosis	ApoB	Apolipoproteins	-0.20172730783351575	0.0327364116896093	7.175511881536843e-10
3rd tertile (62-71, statin use 30%)	M81 Osteoporosis	ApoB	Apolipoproteins	-0.08436827299857236	0.02228415187024563	1.5307857658731857e-4
1st tertile (39-53, statin use 6%)	M81 Osteoporosis	ApoB/ApoA1	Apolipoproteins	0.00791341818891714	0.05169438073798352	0.8783345410781292
2nd tertile (54-61, statin use 17%)	M81 Osteoporosis	ApoB/ApoA1	Apolipoproteins	-0.25258582606964486	0.03397584065657306	1.0514107966352409e-13
3rd tertile (62-71, statin use 30%)	M81 Osteoporosis	ApoB/ApoA1	Apolipoproteins	-0.10118132613356196	0.02342458665319368	1.564186834960901e-5
1st tertile (39-53, statin use 6%)	M81 Osteoporosis	Total triglycerides	Triglycerides	0.06622840199084686	0.05082788426383886	0.19257698621754016
2nd tertile (54-61, statin use 17%)	M81 Osteoporosis	Total triglycerides	Triglycerides	-0.209563598755013	0.03479416374822444	1.712636197006703e-9
3rd tertile (62-71, statin use 30%)	M81 Osteoporosis	Total triglycerides	Triglycerides	-0.1605697950108359	0.02471569612662431	8.211569271713869e-11
1st tertile (39-53, statin use 6%)	M81 Osteoporosis	DHA %	Fatty acid ratios	-0.1942560702683052	0.05397905699056676	3.197745477351152e-4
2nd tertile (54-61, statin use 17%)	M81 Osteoporosis	DHA %	Fatty acid ratios	0.02490408918101238	0.03320250248776787	0.45321457559371015
3rd tertile (62-71, statin use 30%)	M81 Osteoporosis	DHA %	Fatty acid ratios	-0.00931707220488583	0.02366779533634633	0.6938318307183743
1st tertile (39-53, statin use 6%)	M81 Osteoporosis	Omega-3 %	Fatty acid ratios	-0.1785618312645663	0.0513305510667762	5.039166469922359e-4
2nd tertile (54-61, statin use 17%)	M81 Osteoporosis	Omega-3 %	Fatty acid ratios	-0.07144375675892113	0.03275406066453271	0.02916727336713504
3rd tertile (62-71, statin use 30%)	M81 Osteoporosis	Omega-3 %	Fatty acid ratios	-0.08310130242078027	0.02380517231871254	4.814095411220256e-4
1st tertile (39-53, statin use 6%)	M81 Osteoporosis	Omega-6 %	Fatty acid ratios	-0.14547171830827	0.05096865483725051	0.00431533982803691
2nd tertile (54-61, statin use 17%)	M81 Osteoporosis	Omega-6 %	Fatty acid ratios	0.09948678572457188	0.03675855457572138	0.00679979319369399
3rd tertile (62-71, statin use 30%)	M81 Osteoporosis	Omega-6 %	Fatty acid ratios	0.1176174714326137	0.02626256060206639	7.516141096266958e-6
1st tertile (39-53, statin use 6%)	M81 Osteoporosis	Omega-6/Omega-3	Fatty acid ratios	0.06981746742795335	0.05180718615555266	0.1777740056431134
2nd tertile (54-61, statin use 17%)	M81 Osteoporosis	Omega-6/Omega-3	Fatty acid ratios	0.08443051199304852	0.03298779411396205	0.01048388285811751
3rd tertile (62-71, statin use 30%)	M81 Osteoporosis	Omega-6/Omega-3	Fatty acid ratios	0.08866299001155688	0.0241962659445536	2.47991416855479e-4
1st tertile (39-53, statin use 6%)	M81 Osteoporosis	MUFA %	Fatty acid ratios	0.22803662639479644	0.05092621832270572	7.542171118320937e-6
2nd tertile (54-61, statin use 17%)	M81 Osteoporosis	MUFA %	Fatty acid ratios	-0.08989813454925805	0.03400896439648868	0.00820862903308354
3rd tertile (62-71, statin use 30%)	M81 Osteoporosis	MUFA %	Fatty acid ratios	-0.08204940349528536	0.02448717995039073	8.060508557889113e-4
1st tertile (39-53, statin use 6%)	M81 Osteoporosis	PUFA %	Fatty acid ratios	-0.19075179807146847	0.05001663905894131	1.3686461513956694e-4
2nd tertile (54-61, statin use 17%)	M81 Osteoporosis	PUFA %	Fatty acid ratios	0.06231497615473403	0.03587330482682566	0.08237218611484357
3rd tertile (62-71, statin use 30%)	M81 Osteoporosis	PUFA %	Fatty acid ratios	0.08560018541255333	0.02562263966374729	8.353654433389531e-4
1st tertile (39-53, statin use 6%)	M81 Osteoporosis	PUFA/MUFA	Fatty acid ratios	-0.2147664028725981	0.05095101116490305	2.496068406220706e-5
2nd tertile (54-61, statin use 17%)	M81 Osteoporosis	PUFA/MUFA	Fatty acid ratios	0.0865199386625171	0.0345493239199352	0.01227133583702272
3rd tertile (62-71, statin use 30%)	M81 Osteoporosis	PUFA/MUFA	Fatty acid ratios	0.08779330530354665	0.02473206143168644	3.855574565157677e-4
1st tertile (39-53, statin use 6%)	M81 Osteoporosis	SFA %	Fatty acid ratios	0.01925554100754565	0.05220251845069997	0.7122303653048541
2nd tertile (54-61, statin use 17%)	M81 Osteoporosis	SFA %	Fatty acid ratios	-0.01673823951893942	0.03360957728599832	0.6184699908996271
3rd tertile (62-71, statin use 30%)	M81 Osteoporosis	SFA %	Fatty acid ratios	-0.05895822070329115	0.02436423419299211	0.01552615941182766
1st tertile (39-53, statin use 6%)	M81 Osteoporosis	Glycoprotein acetyls	Inflammation	0.2408836370087726	0.04676241934522345	2.5879363088771985e-7
2nd tertile (54-61, statin use 17%)	M81 Osteoporosis	Glycoprotein acetyls	Inflammation	-0.06891455224306439	0.03295873557291797	0.03653394964729008
3rd tertile (62-71, statin use 30%)	M81 Osteoporosis	Glycoprotein acetyls	Inflammation	-0.02732865739809382	0.02421423857528636	0.2590584583657097
