# Supplementary material for: Atlas of plasma NMR biomarkers for health and disease in 118,461 individuals from the UK Biobank
Source: Nat Commun. 2023 Feb 3;14:604. doi: 10.1038/s41467-023-36231-7 (PMC9898515; doi:10.1038/s41467-023-36231-7)
Supplement: Supplementary file 4 — Source Data [file 41467_2023_36231_MOESM4_ESM.zip › source-data/Figure6c_source_data.tsv]

disease	cohort	biomarker_name	group_name	estimate	se	pvalue
Diabetes	THL biobank cohorts, meta-analysis	Alanine	Amino acids	0.4497413567355759	0.01853540061515051	4.715432279617722e-130
Diabetes	UK biobank	Alanine	Amino acids	0.4634777600544098	0.01119049528706857	0
Diabetes	UK biobank, excluding individuals using cholesterol lowering medication	Alanine	Amino acids	0.33200046361259883	0.01605749515970675	5.729125944455398e-95
Diabetes	THL biobank cohorts, meta-analysis	Glycine	Amino acids	-0.24143676431060115	0.02253159523683602	8.611329288567625e-27
Diabetes	UK biobank	Glycine	Amino acids	-0.4423248992580211	0.01521197050621985	6.928435054084841e-186
Diabetes	UK biobank, excluding individuals using cholesterol lowering medication	Glycine	Amino acids	-0.5028063145862273	0.02137855222660391	2.5953805570392006e-122
Diabetes	THL biobank cohorts, meta-analysis	Histidine	Amino acids	-0.0013670975219199	0.01992660206525408	0.94530272107961
Diabetes	UK biobank	Histidine	Amino acids	-0.1276897926859761	0.01224033434705591	1.7732992044623054e-25
Diabetes	UK biobank, excluding individuals using cholesterol lowering medication	Histidine	Amino acids	-0.14092162251927487	0.01715682051420932	2.1440776749121862e-16
Diabetes	THL biobank cohorts, meta-analysis	ApoB	Apolipoproteins	0.28174619227837255	0.02014298863017903	1.8633163695879538e-44
Diabetes	UK biobank	ApoB	Apolipoproteins	-0.36963554523287057	0.01233409026800391	2.5178566831096694e-197
Diabetes	UK biobank, excluding individuals using cholesterol lowering medication	ApoB	Apolipoproteins	-0.04071997788025558	0.01730691752778433	0.01863189339011768
Diabetes	THL biobank cohorts, meta-analysis	ApoA1	Apolipoproteins	-0.23285201919798348	0.02068493882780697	2.137225004003995e-29
Diabetes	UK biobank	ApoA1	Apolipoproteins	-0.4108626408543557	0.01376106121285158	7.142670051331633e-196
Diabetes	UK biobank, excluding individuals using cholesterol lowering medication	ApoA1	Apolipoproteins	-0.3859737602340894	0.01925687523661576	2.303517269572424e-89
Diabetes	THL biobank cohorts, meta-analysis	ApoB/ApoA1	Apolipoproteins	0.37931748561829987	0.01978282501537473	6.093590796633334e-82
Diabetes	UK biobank	ApoB/ApoA1	Apolipoproteins	-0.1297203323351735	0.01241486291615476	1.484018604522908e-25
Diabetes	UK biobank, excluding individuals using cholesterol lowering medication	ApoB/ApoA1	Apolipoproteins	0.15792615410651772	0.0171829846165523	3.8976613644119024e-20
Diabetes	THL biobank cohorts, meta-analysis	Phenylalanine	Aromatic amino acids	0.4173647874680181	0.01682128317773896	6.701891140885818e-136
Diabetes	UK biobank	Phenylalanine	Aromatic amino acids	0.22178296613436585	0.0111880770366529	1.879543826512552e-87
Diabetes	UK biobank, excluding individuals using cholesterol lowering medication	Phenylalanine	Aromatic amino acids	0.2441348767186463	0.01551585852114993	8.769344491214957e-56
Diabetes	THL biobank cohorts, meta-analysis	Tyrosine	Aromatic amino acids	0.3360409952887334	0.01726990089420423	2.4840872457078327e-84
Diabetes	UK biobank	Tyrosine	Aromatic amino acids	0.28074275009468935	0.01096671843893083	1.544352204534464e-144
Diabetes	UK biobank, excluding individuals using cholesterol lowering medication	Tyrosine	Aromatic amino acids	0.3454509444099047	0.01498067232517708	1.1735978259591211e-117
Diabetes	THL biobank cohorts, meta-analysis	Total BCAA	Branched-chain amino acids	0.3784778222940226	0.01816476450945058	2.049608245849456e-96
Diabetes	UK biobank	Total BCAA	Branched-chain amino acids	0.3814635406814678	0.01067053966006278	6.8013588115432195e-280
Diabetes	UK biobank, excluding individuals using cholesterol lowering medication	Total BCAA	Branched-chain amino acids	0.3648492869645955	0.01492393717688702	5.3824085712707735e-132
Diabetes	THL biobank cohorts, meta-analysis	Isoleucine	Branched-chain amino acids	0.27992791466489775	0.01742456297564512	4.479055927233113e-58
Diabetes	UK biobank	Isoleucine	Branched-chain amino acids	0.28417281147331525	0.01048911596360036	1.2180248319274199e-161
Diabetes	UK biobank, excluding individuals using cholesterol lowering medication	Isoleucine	Branched-chain amino acids	0.2696783321686486	0.01470319457582404	3.8614846867373388e-75
Diabetes	THL biobank cohorts, meta-analysis	Leucine	Branched-chain amino acids	0.336659527147634	0.01768282340911721	8.138919391447352e-81
Diabetes	UK biobank	Leucine	Branched-chain amino acids	0.3088209287134343	0.01076256255500195	4.533542438601233e-181
Diabetes	UK biobank, excluding individuals using cholesterol lowering medication	Leucine	Branched-chain amino acids	0.28393144550263605	0.01516161879682639	2.9832659583525424e-78
Diabetes	THL biobank cohorts, meta-analysis	Valine	Branched-chain amino acids	0.4032474841533465	0.0182621843646201	4.812075340366167e-108
Diabetes	UK biobank	Valine	Branched-chain amino acids	0.4325970299439494	0.0105847330488436	0
Diabetes	UK biobank, excluding individuals using cholesterol lowering medication	Valine	Branched-chain amino acids	0.4239246242716858	0.0147304881529524	3.96075219578709e-182
Diabetes	THL biobank cohorts, meta-analysis	Total-C	Cholesterol	0.06979804041226094	0.02032800306073498	5.956430847014031e-4
Diabetes	UK biobank	Total-C	Cholesterol	-0.5553823120609485	0.0112820183385372	0
Diabetes	UK biobank, excluding individuals using cholesterol lowering medication	Total-C	Cholesterol	-0.3039997591191126	0.0168407768178251	7.690286274101245e-73
Diabetes	THL biobank cohorts, meta-analysis	VLDL-C	Cholesterol	0.4216609914755892	0.0195475951694812	3.364127409964535e-103
Diabetes	UK biobank	VLDL-C	Cholesterol	-0.13872312629656358	0.01225595064143688	1.0586520210721471e-29
Diabetes	UK biobank, excluding individuals using cholesterol lowering medication	VLDL-C	Cholesterol	0.17205518160617583	0.01724029463014364	1.8678958042145182e-23
Diabetes	THL biobank cohorts, meta-analysis	Clinical LDL-C	Cholesterol	0.12203907315277204	0.02067077753510226	3.549168280150883e-9
Diabetes	UK biobank	Clinical LDL-C	Cholesterol	-0.4917272122201275	0.01095058873351511	0
Diabetes	UK biobank, excluding individuals using cholesterol lowering medication	Clinical LDL-C	Cholesterol	-0.23252871454392243	0.01645908208999337	2.5643926298906084e-45
Diabetes	THL biobank cohorts, meta-analysis	HDL-C	Cholesterol	-0.45570771300947693	0.02144346256470239	3.186768027451698e-100
Diabetes	UK biobank	HDL-C	Cholesterol	-0.6840326068220672	0.01502486598191383	0
Diabetes	UK biobank, excluding individuals using cholesterol lowering medication	HDL-C	Cholesterol	-0.6638368685089975	0.0209709215133796	6.4493362961924775e-220
Diabetes	THL biobank cohorts, meta-analysis	Omega-3 %	Fatty acid ratios	0.00503095454020049	0.01943736417406685	0.795767141329572
Diabetes	UK biobank	Omega-3 %	Fatty acid ratios	-0.1385936368451466	0.01218413825385393	5.57519145968025e-30
Diabetes	UK biobank, excluding individuals using cholesterol lowering medication	Omega-3 %	Fatty acid ratios	-0.28927640678675526	0.01689273278333681	9.776030797998877e-66
Diabetes	THL biobank cohorts, meta-analysis	Omega-6 %	Fatty acid ratios	-0.46289090397362903	0.01425710539799773	3.0792852170265064e-231
Diabetes	UK biobank	Omega-6 %	Fatty acid ratios	-0.4595751232122894	0.00959375503346541	0
Diabetes	UK biobank, excluding individuals using cholesterol lowering medication	Omega-6 %	Fatty acid ratios	-0.464051156471216	0.01327116383520022	7.174583025008077e-268
Diabetes	THL biobank cohorts, meta-analysis	PUFA %	Fatty acid ratios	-0.4571196589018908	0.0142820399726828	8.823789885254732e-225
Diabetes	UK biobank	PUFA %	Fatty acid ratios	-0.4859910059933531	0.00958481062338153	0
Diabetes	UK biobank, excluding individuals using cholesterol lowering medication	PUFA %	Fatty acid ratios	-0.5220821229860307	0.013012626323129	0
Diabetes	THL biobank cohorts, meta-analysis	MUFA %	Fatty acid ratios	0.530883827993443	0.01824587311708849	4.021319212110597e-186
Diabetes	UK biobank	MUFA %	Fatty acid ratios	0.636689020855866	0.01222427966084356	0
Diabetes	UK biobank, excluding individuals using cholesterol lowering medication	MUFA %	Fatty acid ratios	0.6365706826555434	0.01704483153942036	2.8527394872072215e-291
Diabetes	THL biobank cohorts, meta-analysis	SFA %	Fatty acid ratios	0.35261243653558066	0.01682437219152446	1.5718477707255887e-97
Diabetes	UK biobank	SFA %	Fatty acid ratios	0.24925358318609864	0.01153072749773122	1.2574425504869545e-103
Diabetes	UK biobank, excluding individuals using cholesterol lowering medication	SFA %	Fatty acid ratios	0.3490956779533339	0.01595270790987458	3.75866063563473e-106
Diabetes	THL biobank cohorts, meta-analysis	DHA %	Fatty acid ratios	-0.2166915125236452	0.01905499037976524	5.7715000363950636e-30
Diabetes	UK biobank	DHA %	Fatty acid ratios	-0.35037803630935727	0.01199088270368714	1.0688234248309859e-187
Diabetes	UK biobank, excluding individuals using cholesterol lowering medication	DHA %	Fatty acid ratios	-0.5112522841937991	0.01660623863812824	3.941155534822218e-208
Diabetes	THL biobank cohorts, meta-analysis	PUFA/MUFA	Fatty acid ratios	-0.5425910299043321	0.01691760325736251	1.0639427458324771e-225
Diabetes	UK biobank	PUFA/MUFA	Fatty acid ratios	-0.6091337711767052	0.0116340263906149	0
Diabetes	UK biobank, excluding individuals using cholesterol lowering medication	PUFA/MUFA	Fatty acid ratios	-0.6324865014368763	0.0161360051025635	0
Diabetes	THL biobank cohorts, meta-analysis	Omega-6/Omega-3	Fatty acid ratios	-0.19218483232211667	0.01962293071317453	1.196033812240943e-22
Diabetes	UK biobank	Omega-6/Omega-3	Fatty acid ratios	-0.03804681939771022	0.01230012447862464	0.00198006606521864
Diabetes	UK biobank, excluding individuals using cholesterol lowering medication	Omega-6/Omega-3	Fatty acid ratios	0.10195401913566966	0.01708746146080423	2.4225076362568162e-9
Diabetes	THL biobank cohorts, meta-analysis	Total fatty acids	Fatty acids	0.4196661022243474	0.01977082475971447	5.432319604021955e-100
Diabetes	UK biobank	Total fatty acids	Fatty acids	0.05715724106081654	0.01214572141134776	2.5267794535759142e-6
Diabetes	UK biobank, excluding individuals using cholesterol lowering medication	Total fatty acids	Fatty acids	0.2544642731583228	0.01692495281613468	4.3397371186807495e-51
Diabetes	THL biobank cohorts, meta-analysis	Omega-3	Fatty acids	0.21124027611114543	0.01877056521147762	2.2181278085048783e-29
Diabetes	UK biobank	Omega-3	Fatty acids	-0.08606098187260829	0.01257563565681352	7.729766746501275e-12
Diabetes	UK biobank, excluding individuals using cholesterol lowering medication	Omega-3	Fatty acids	-0.11334374972083693	0.0176783542689008	1.4414924346956207e-10
Diabetes	THL biobank cohorts, meta-analysis	Omega-6	Fatty acids	0.1518853136423601	0.0203359631913062	8.092726252752083e-14
Diabetes	UK biobank	Omega-6	Fatty acids	-0.3163340794589414	0.01223460281944884	2.0998846226390747e-147
Diabetes	UK biobank, excluding individuals using cholesterol lowering medication	Omega-6	Fatty acids	-0.0583895229603732	0.0173819798690546	7.816886004713615e-4
Diabetes	THL biobank cohorts, meta-analysis	PUFA	Fatty acids	0.19887896597136503	0.02070761601977191	7.679191498074877e-22
Diabetes	UK biobank	PUFA	Fatty acids	-0.2963866539378534	0.01234499455726323	2.258578791438848e-127
Diabetes	UK biobank, excluding individuals using cholesterol lowering medication	PUFA	Fatty acids	-0.08107412002871132	0.01751638958250294	3.68373525637423e-6
Diabetes	THL biobank cohorts, meta-analysis	MUFA	Fatty acids	0.46774489972554856	0.01850933664558473	6.699187333215796e-141
Diabetes	UK biobank	MUFA	Fatty acids	0.28435827113235285	0.01162651769127265	4.1639571975241063e-132
Diabetes	UK biobank, excluding individuals using cholesterol lowering medication	MUFA	Fatty acids	0.4091346579120985	0.01607057635040282	5.66711765814834e-143
Diabetes	THL biobank cohorts, meta-analysis	SFA	Fatty acids	0.4356110135600637	0.01884470626050303	3.209408186174418e-118
Diabetes	UK biobank	SFA	Fatty acids	0.11396210584971624	0.01195520625094587	1.536514573007057e-21
Diabetes	UK biobank, excluding individuals using cholesterol lowering medication	SFA	Fatty acids	0.30266959432430435	0.01642300721094143	7.603118179810214e-76
Diabetes	THL biobank cohorts, meta-analysis	DHA	Fatty acids	0.05365987680695944	0.01896655318912401	0.00466667987300614
Diabetes	UK biobank	DHA	Fatty acids	-0.3466362108261804	0.01367504633231472	9.434564070434804e-142
Diabetes	UK biobank, excluding individuals using cholesterol lowering medication	DHA	Fatty acids	-0.39694604659825233	0.01934082928019104	1.3215955336850066e-93
Diabetes	THL biobank cohorts, meta-analysis	Creatinine	Fluid balance	0.11677275083954385	0.02178737003683189	8.33817896878735e-8
Diabetes	UK biobank	Creatinine	Fluid balance	0.1467140671458059	0.01354743853408532	2.4909571809830884e-27
Diabetes	UK biobank, excluding individuals using cholesterol lowering medication	Creatinine	Fluid balance	0.14871002772971514	0.01917834022968611	8.899926030430015e-15
Diabetes	THL biobank cohorts, meta-analysis	Albumin	Fluid balance	-0.01295260828827691	0.02061431693020123	0.5297873211504586
Diabetes	UK biobank	Albumin	Fluid balance	-0.1723307908221617	0.0115560127421278	2.727045207445906e-50
Diabetes	UK biobank, excluding individuals using cholesterol lowering medication	Albumin	Fluid balance	-0.23136708757830324	0.01588031503500767	4.395636313080546e-48
Diabetes	THL biobank cohorts, meta-analysis	Glucose	Glycolysis related metabolites	0.5145010229876446	0.02050822462667435	6.80125587929882e-139
Diabetes	UK biobank	Glucose	Glycolysis related metabolites	0.6853995798993463	0.01245154284851236	0
Diabetes	UK biobank, excluding individuals using cholesterol lowering medication	Glucose	Glycolysis related metabolites	0.6243035373816387	0.01751717129908396	3.424690417703261e-278
Diabetes	THL biobank cohorts, meta-analysis	Lactate	Glycolysis related metabolites	0.4150070257517285	0.01844980834962457	4.768947711561741e-112
Diabetes	UK biobank	Lactate	Glycolysis related metabolites	0.29331201551938574	0.01274061672994779	2.8194813621310135e-117
Diabetes	UK biobank, excluding individuals using cholesterol lowering medication	Lactate	Glycolysis related metabolites	0.27454730348133277	0.01786577400544396	2.7156881246204214e-53
Diabetes	THL biobank cohorts, meta-analysis	Glycoprotein acetyls	Inflammation	0.5397522173039785	0.01904050111210253	8.963937523149509e-177
Diabetes	UK biobank	Glycoprotein acetyls	Inflammation	0.47419845717211245	0.01131045497771116	0
Diabetes	UK biobank, excluding individuals using cholesterol lowering medication	Glycoprotein acetyls	Inflammation	0.5275449305608089	0.01559725804354998	9.077855408665695e-251
Diabetes	THL biobank cohorts, meta-analysis	Total triglycerides	Triglycerides	0.4985101891110171	0.01786997753760175	2.9404347507664327e-171
Diabetes	UK biobank	Total triglycerides	Triglycerides	0.3700007908530989	0.01164686889894603	1.7767758868310998e-221
Diabetes	UK biobank, excluding individuals using cholesterol lowering medication	Total triglycerides	Triglycerides	0.4763901544321682	0.01615244761278101	3.5013143459792134e-191
