# Supplementary material for: Atlas of plasma NMR biomarkers for health and disease in 118,461 individuals from the UK Biobank
Source: Nat Commun. 2023 Feb 3;14:604. doi: 10.1038/s41467-023-36231-7 (PMC9898515; doi:10.1038/s41467-023-36231-7)
Supplement: Supplementary file 4 — Source Data [file 41467_2023_36231_MOESM4_ESM.zip › source-data/Figure2d_source_data.tsv]

biomarker_name	group_name	disease	chapter	estimate	se	pvalue
Alanine	Amino acids	H36 Retinal disorders in diseases cl. elsw.	Diseases of the eye and adnexa	0.7150352769322319	0.03271482859024937	6.725619718994823e-106
Alanine	Amino acids	G63 Polyneuropathy in diseases cl. elsw.	Diseases of the nervous system	0.6808667410133321	0.05076689543501544	5.169116120676977e-41
Alanine	Amino acids	E10 Type 1 diabetes mellitus	Endocrine, nutritional and metabolic diseases	0.5788644079848788	0.03727470164024639	2.1844718590816582e-54
Alanine	Amino acids	N08 Glomerular disorders in diseases cl. elsw.	Diseases of the genitourinary system	0.531999980635304	0.06719550047649937	2.429256877288977e-15
Alanine	Amino acids	E11 Type 2 diabetes mellitus	Endocrine, nutritional and metabolic diseases	0.4889299829984691	0.01143915264030733	2.2250738585072014e-308
Alanine	Amino acids	E14 Unspecified diabetes mellitus	Endocrine, nutritional and metabolic diseases	0.4641950406906079	0.02685948110725416	6.388736140162227e-67
Alanine	Amino acids	E16 Other disorders of pancreatic internal secretion	Endocrine, nutritional and metabolic diseases	0.4018601967995763	0.03716838616599907	3.024022433510526e-27
Alanine	Amino acids	L97 Non-pressure chronic ulcer of lower limb, NEC	Diseases of the skin and subcutaneous tissue	0.2613728615585539	0.03853912581160585	1.1851260902378311e-11
Alanine	Amino acids	M10 Gout	Diseases of the musculoskeletal system and connective tissue	0.18132099456430392	0.02240401482011306	5.809981438836594e-16
Alanine	Amino acids	N18 Chronic kidney disease (CKD)	Diseases of the genitourinary system	0.18036029769089093	0.0153100628697646	4.91964593745733e-32
Alanine	Amino acids	D50 Iron deficiency anemia	Diseases of the blood and blood-forming organs	0.17133039224112898	0.01543590856026783	1.2619103718232112e-28
Alanine	Amino acids	I20 Angina pectoris	Diseases of the circulatory system	0.1434610897428812	0.0147445939521927	2.2516411137288673e-22
Alanine	Amino acids	E78 Disorders of lipoprotein metabolism	Endocrine, nutritional and metabolic diseases	0.14304472036171997	0.00865868396676671	2.6175832695887818e-61
Alanine	Amino acids	E66 Overweight and obesity	Endocrine, nutritional and metabolic diseases	0.1406223208903145	0.01178786247583187	8.315432365295715e-33
Alanine	Amino acids	K76 Other diseases of liver	Diseases of the digestive system	0.13519766543674913	0.02106133465476955	1.3696046657183338e-10
Alanine	Amino acids	F17 Nicotine dependence	Mental, Behavioral and Neurodevelopmental disorders	-0.1345753011305215	0.01431911599951816	5.5453447463074895e-21
Alanine	Amino acids	N17 Acute kidney failure	Diseases of the genitourinary system	0.11353599859572326	0.01499770590698151	3.725801857153035e-14
Alanine	Amino acids	I25 Chronic ischemic heart disease	Diseases of the circulatory system	0.10832779781605588	0.01138407046403005	1.804328107814783e-21
Alanine	Amino acids	D64 Other anemias	Diseases of the blood and blood-forming organs	0.09154201125255092	0.0142603892933697	1.3688383035920548e-10
Alanine	Amino acids	I10 Essential (primary) hypertension	Diseases of the circulatory system	0.08388204297871596	0.00643667243304508	8.058056080276095e-39
