# Supplementary material for: Atlas of plasma NMR biomarkers for health and disease in 118,461 individuals from the UK Biobank
Source: Nat Commun. 2023 Feb 3;14:604. doi: 10.1038/s41467-023-36231-7 (PMC9898515; doi:10.1038/s41467-023-36231-7)
Supplement: Supplementary file 4 — Source Data [file 41467_2023_36231_MOESM4_ESM.zip › source-data/Figure2c_source_data.tsv]

biomarker_name	group_name	disease	chapter	estimate	se	pvalue
PUFA/MUFA	Fatty acid ratios	E11 Type 2 diabetes mellitus	Endocrine, nutritional and metabolic diseases	-0.6298565848546768	0.01183768503510283	2.2250738585072014e-308
PUFA/MUFA	Fatty acid ratios	E14 Unspecified diabetes mellitus	Endocrine, nutritional and metabolic diseases	-0.5895986179908496	0.02875319194778525	1.922777567335211e-93
PUFA/MUFA	Fatty acid ratios	M10 Gout	Diseases of the musculoskeletal system and connective tissue	-0.54595031204612	0.0221714825708521	6.992685790807463e-134
PUFA/MUFA	Fatty acid ratios	E66 Overweight and obesity	Endocrine, nutritional and metabolic diseases	-0.507723170859273	0.0117898338510598	2.2250738585072014e-308
PUFA/MUFA	Fatty acid ratios	F17 Nicotine dependence	Mental, Behavioral and Neurodevelopmental disorders	-0.46326823110302034	0.01340414737508371	9.556708154864579e-262
PUFA/MUFA	Fatty acid ratios	F10 Alcohol related disorders	Mental, Behavioral and Neurodevelopmental disorders	-0.4221067555425176	0.02411064365934501	1.2653925542454306e-68
PUFA/MUFA	Fatty acid ratios	G47 Sleep disorders	Diseases of the nervous system	-0.4196449050183644	0.02260146601947144	5.926174573868493e-77
PUFA/MUFA	Fatty acid ratios	K76 Other diseases of liver	Diseases of the digestive system	-0.41342113214153936	0.02121997967138802	1.5413671757215798e-84
PUFA/MUFA	Fatty acid ratios	J44 Other chronic obstructive pulmonary disease	Diseases of the respiratory system	-0.378941860214368	0.01540809160089195	1.475570493794186e-133
PUFA/MUFA	Fatty acid ratios	N18 Chronic kidney disease (CKD)	Diseases of the genitourinary system	-0.3704758823855244	0.01562598190238269	2.914178759369432e-124
PUFA/MUFA	Fatty acid ratios	N17 Acute kidney failure	Diseases of the genitourinary system	-0.3612811528449511	0.01497169735670788	1.183797119542674e-128
PUFA/MUFA	Fatty acid ratios	K80 Cholelithiasis	Diseases of the digestive system	-0.33096333446363285	0.01658746227188796	1.4223551111190218e-88
PUFA/MUFA	Fatty acid ratios	E78 Disorders of lipoprotein metabolism	Endocrine, nutritional and metabolic diseases	-0.3051966596641781	0.00879144071331173	4.645809856831146e-264
PUFA/MUFA	Fatty acid ratios	I10 Essential (primary) hypertension	Diseases of the circulatory system	-0.2784771632973616	0.0065051271873027	2.2250738585072014e-308
PUFA/MUFA	Fatty acid ratios	F32 Major depressive disorder, single episode	Mental, Behavioral and Neurodevelopmental disorders	-0.2680731484631179	0.01377473252026808	2.3412828105716492e-84
PUFA/MUFA	Fatty acid ratios	J18 Pneumonia, unspecified organism	Diseases of the respiratory system	-0.2546599065592058	0.01369262926815309	3.315332203018384e-77
PUFA/MUFA	Fatty acid ratios	I25 Chronic ischemic heart disease	Diseases of the circulatory system	-0.25180290267480276	0.01139359321014745	3.1331900189400718e-108
PUFA/MUFA	Fatty acid ratios	M17 Osteoarthritis of knee	Diseases of the musculoskeletal system and connective tissue	-0.21915461110625736	0.01249549238904802	7.257684711358241e-69
PUFA/MUFA	Fatty acid ratios	K57 Diverticular disease of intestine	Diseases of the digestive system	-0.1954994787640796	0.00950278490463222	4.804573261680446e-94
PUFA/MUFA	Fatty acid ratios	M19 Other and unspecified osteoarthritis	Diseases of the musculoskeletal system and connective tissue	-0.194488112428539	0.01134845411441123	7.7461465178103e-66
