# Supplementary material for: Atlas of plasma NMR biomarkers for health and disease in 118,461 individuals from the UK Biobank
Source: Nat Commun. 2023 Feb 3;14:604. doi: 10.1038/s41467-023-36231-7 (PMC9898515; doi:10.1038/s41467-023-36231-7)
Supplement: Supplementary file 4 — Source Data [file 41467_2023_36231_MOESM4_ESM.zip › source-data/Figure6d_source_data.tsv]

disease	cohort	biomarker_name	group_name	estimate	se	pvalue
COPD	THL biobank cohorts, meta-analysis	Alanine	Amino acids	0.0840550059719013	0.03704399633410461	0.02326475020657867
COPD	UK biobank	Alanine	Amino acids	-0.08868624105856353	0.01562593279520954	1.3821904221137172e-8
COPD	UK biobank, excluding individuals using cholesterol lowering medication	Alanine	Amino acids	-0.16347665890329305	0.01963750677026289	8.453144623415404e-17
COPD	THL biobank cohorts, meta-analysis	Glycine	Amino acids	0.13138042262601957	0.04095794154671538	0.00133805153412206
COPD	UK biobank	Glycine	Amino acids	-0.06417814314662369	0.01745342137414832	2.358917126482814e-4
COPD	UK biobank, excluding individuals using cholesterol lowering medication	Glycine	Amino acids	-0.05021172426333147	0.02124955791349946	0.01812992810627715
COPD	THL biobank cohorts, meta-analysis	Histidine	Amino acids	-0.1400043672773723	0.03853777947830088	2.80240450554488e-4
COPD	UK biobank	Histidine	Amino acids	-0.15488789087827276	0.01549015120414844	1.5375626659666702e-23
COPD	UK biobank, excluding individuals using cholesterol lowering medication	Histidine	Amino acids	-0.1660394506152285	0.01916285721417097	4.5290224252772124e-18
COPD	THL biobank cohorts, meta-analysis	ApoB	Apolipoproteins	-0.02767080660349406	0.03941551676300593	0.4826615404940401
COPD	UK biobank	ApoB	Apolipoproteins	-0.1947074214630841	0.01517302043809866	1.0786108498295058e-37
COPD	UK biobank, excluding individuals using cholesterol lowering medication	ApoB	Apolipoproteins	-0.12481313562235063	0.01932579711201741	1.0583718159043011e-10
COPD	THL biobank cohorts, meta-analysis	ApoA1	Apolipoproteins	0.04869228167374784	0.04029516722098312	0.2268972410016873
COPD	UK biobank	ApoA1	Apolipoproteins	-0.08468445366348842	0.01681166264609003	4.7228157365221355e-7
COPD	UK biobank, excluding individuals using cholesterol lowering medication	ApoA1	Apolipoproteins	-0.03557981390591717	0.0206612259945392	0.08505914918495872
COPD	THL biobank cohorts, meta-analysis	ApoB/ApoA1	Apolipoproteins	-0.03842332134024069	0.04011550713995348	0.33815496184312865
COPD	UK biobank	ApoB/ApoA1	Apolipoproteins	-0.12774493126915878	0.01563444836811584	3.065167773128064e-16
COPD	UK biobank, excluding individuals using cholesterol lowering medication	ApoB/ApoA1	Apolipoproteins	-0.07889980415371256	0.01965526247117573	5.965226339664871e-5
COPD	THL biobank cohorts, meta-analysis	Phenylalanine	Aromatic amino acids	0.2174143164204875	0.03558129234072271	9.940995685370852e-10
COPD	UK biobank	Phenylalanine	Aromatic amino acids	0.04261199968566637	0.01495634091408744	0.00438441224041268
COPD	UK biobank, excluding individuals using cholesterol lowering medication	Phenylalanine	Aromatic amino acids	0.03353371304697386	0.01854185876666363	0.07052233117376547
COPD	THL biobank cohorts, meta-analysis	Tyrosine	Aromatic amino acids	0.05667353918564766	0.03778344565987236	0.13362557305849676
COPD	UK biobank	Tyrosine	Aromatic amino acids	0.02869438291751862	0.01508697302337975	0.05718016516515328
COPD	UK biobank, excluding individuals using cholesterol lowering medication	Tyrosine	Aromatic amino acids	0.01573100893819117	0.01870653260029297	0.4003834226785846
COPD	THL biobank cohorts, meta-analysis	Total BCAA	Branched-chain amino acids	-0.1148426276483102	0.04035799208390442	0.00443280959888187
COPD	UK biobank	Total BCAA	Branched-chain amino acids	-0.07603449996481046	0.01610615829763717	2.34879555181382e-6
COPD	UK biobank, excluding individuals using cholesterol lowering medication	Total BCAA	Branched-chain amino acids	-0.10270264482679516	0.02014992435593325	3.452157730024778e-7
COPD	THL biobank cohorts, meta-analysis	Isoleucine	Branched-chain amino acids	-0.07949769682582813	0.03977616328093471	0.04564877324133969
COPD	UK biobank	Isoleucine	Branched-chain amino acids	-0.01686353650686261	0.01546863147519912	0.27563546037993875
COPD	UK biobank, excluding individuals using cholesterol lowering medication	Isoleucine	Branched-chain amino acids	-0.03238187015749759	0.01930009066791838	0.0933843479633679
COPD	THL biobank cohorts, meta-analysis	Leucine	Branched-chain amino acids	-0.144231191355251	0.04113584375365099	4.545246320103766e-4
COPD	UK biobank	Leucine	Branched-chain amino acids	-0.05793378187721675	0.01605818392068561	3.088736007384551e-4
COPD	UK biobank, excluding individuals using cholesterol lowering medication	Leucine	Branched-chain amino acids	-0.07682620306519673	0.02006713942527355	1.2894856257065734e-4
COPD	THL biobank cohorts, meta-analysis	Valine	Branched-chain amino acids	-0.09371272728979996	0.03966695992347976	0.01815271618791423
COPD	UK biobank	Valine	Branched-chain amino acids	-0.10402009490732618	0.01621064678900541	1.3919017156315174e-10
COPD	UK biobank, excluding individuals using cholesterol lowering medication	Valine	Branched-chain amino acids	-0.14046538807370862	0.02032177503179577	4.776558248904028e-12
COPD	THL biobank cohorts, meta-analysis	Total-C	Cholesterol	-0.03110389211266272	0.03840884819550383	0.4180490437689731
COPD	UK biobank	Total-C	Cholesterol	-0.237308095838713	0.01466671385759414	6.9743011180892915e-59
COPD	UK biobank, excluding individuals using cholesterol lowering medication	Total-C	Cholesterol	-0.16491103597454013	0.01906320081668971	5.116085908102267e-18
COPD	THL biobank cohorts, meta-analysis	VLDL-C	Cholesterol	0.03777249045915623	0.03928028206398824	0.33624326381874975
COPD	UK biobank	VLDL-C	Cholesterol	-0.10943363891067528	0.01533796117711755	9.691175174356728e-13
COPD	UK biobank, excluding individuals using cholesterol lowering medication	VLDL-C	Cholesterol	-0.04279852439147455	0.01943741258384769	0.02767496979791954
COPD	THL biobank cohorts, meta-analysis	Clinical LDL-C	Cholesterol	-0.07601455533383061	0.03855418950389228	0.04865198233244942
COPD	UK biobank	Clinical LDL-C	Cholesterol	-0.24212763622880992	0.01424394126119226	8.404659599203468e-65
COPD	UK biobank, excluding individuals using cholesterol lowering medication	Clinical LDL-C	Cholesterol	-0.18140031809003343	0.01846053402566695	8.667415216564849e-23
COPD	THL biobank cohorts, meta-analysis	HDL-C	Cholesterol	-0.01386394023440149	0.04074011864371384	0.7336291780750459
COPD	UK biobank	HDL-C	Cholesterol	-0.1483295765817263	0.01733195469202289	1.1468684742426608e-17
COPD	UK biobank, excluding individuals using cholesterol lowering medication	HDL-C	Cholesterol	-0.09098403329591484	0.02114230000860321	1.6818746329158096e-5
COPD	THL biobank cohorts, meta-analysis	Omega-3 %	Fatty acid ratios	-0.3217070963095248	0.03720796126552486	5.324750649107125e-18
COPD	UK biobank	Omega-3 %	Fatty acid ratios	-0.3591733042899381	0.01510329755658398	5.237800447579968e-125
COPD	UK biobank, excluding individuals using cholesterol lowering medication	Omega-3 %	Fatty acid ratios	-0.4075024290832809	0.0184908632148553	1.2440058391233903e-107
COPD	THL biobank cohorts, meta-analysis	Omega-6 %	Fatty acid ratios	-0.18686688146484673	0.03188908427083142	4.631427903885268e-9
COPD	UK biobank	Omega-6 %	Fatty acid ratios	-0.21565246159100895	0.01369027861841201	6.629807578180265e-56
COPD	UK biobank, excluding individuals using cholesterol lowering medication	Omega-6 %	Fatty acid ratios	-0.2092839435244286	0.01695748750364028	5.401452930963353e-35
COPD	THL biobank cohorts, meta-analysis	PUFA %	Fatty acid ratios	-0.2694295900067383	0.0294603128871012	5.934908524137887e-20
COPD	UK biobank	PUFA %	Fatty acid ratios	-0.3145535315869042	0.01309777429433293	1.9016948959991947e-127
COPD	UK biobank, excluding individuals using cholesterol lowering medication	PUFA %	Fatty acid ratios	-0.32439151276499406	0.01600328743643873	2.3519608346022287e-91
COPD	THL biobank cohorts, meta-analysis	MUFA %	Fatty acid ratios	0.2713344995017441	0.03537599411227287	1.7197267356466227e-14
COPD	UK biobank	MUFA %	Fatty acid ratios	0.3654192884415706	0.01543583420293194	6.771747107273855e-124
COPD	UK biobank, excluding individuals using cholesterol lowering medication	MUFA %	Fatty acid ratios	0.35433310085020386	0.0191580630732472	2.2550820200936998e-76
COPD	THL biobank cohorts, meta-analysis	SFA %	Fatty acid ratios	0.2641635708356884	0.03160704844289786	6.39298191019636e-17
COPD	UK biobank	SFA %	Fatty acid ratios	0.20334057662853255	0.01465373022446807	8.809415785148824e-44
COPD	UK biobank, excluding individuals using cholesterol lowering medication	SFA %	Fatty acid ratios	0.25001638195638687	0.01807086903900185	1.5602536506804567e-43
COPD	THL biobank cohorts, meta-analysis	DHA %	Fatty acid ratios	-0.2851981061004406	0.03474531408758957	2.2444189316331237e-16
COPD	UK biobank	DHA %	Fatty acid ratios	-0.3670655639034996	0.01499597297615831	2.5583116012219387e-132
COPD	UK biobank, excluding individuals using cholesterol lowering medication	DHA %	Fatty acid ratios	-0.4027230151428554	0.01852670047143173	9.082797792871851e-105
COPD	THL biobank cohorts, meta-analysis	PUFA/MUFA	Fatty acid ratios	-0.298254084827713	0.03325897514075907	3.029709445639733e-19
COPD	UK biobank	PUFA/MUFA	Fatty acid ratios	-0.3678716786739936	0.01491995661761707	3.145995274185039e-134
COPD	UK biobank, excluding individuals using cholesterol lowering medication	PUFA/MUFA	Fatty acid ratios	-0.3673372651751683	0.01841846129970328	1.6909222598149128e-88
COPD	THL biobank cohorts, meta-analysis	Omega-6/Omega-3	Fatty acid ratios	0.21455349303347843	0.03746425420523246	1.0229117584933992e-8
COPD	UK biobank	Omega-6/Omega-3	Fatty acid ratios	0.26329802611942343	0.01526812358327772	1.2211857094625142e-66
COPD	UK biobank, excluding individuals using cholesterol lowering medication	Omega-6/Omega-3	Fatty acid ratios	0.3122972795481789	0.01880425413895369	6.1197374176838894e-62
COPD	THL biobank cohorts, meta-analysis	Total fatty acids	Fatty acids	0.1028888769321279	0.03864495862798785	0.00775824034172806
COPD	UK biobank	Total fatty acids	Fatty acids	-0.01369309629047387	0.01544522369286842	0.37531657761979814
COPD	UK biobank, excluding individuals using cholesterol lowering medication	Total fatty acids	Fatty acids	0.03358743931722432	0.01940962288414709	0.0835493792270084
COPD	THL biobank cohorts, meta-analysis	Omega-3	Fatty acids	-0.19815734608641403	0.0388443044122956	3.372872493146408e-7
COPD	UK biobank	Omega-3	Fatty acids	-0.32189843376736704	0.01666596069858731	4.0388343926068535e-83
COPD	UK biobank, excluding individuals using cholesterol lowering medication	Omega-3	Fatty acids	-0.3394330458049648	0.02046115337214693	8.350020927785092e-62
COPD	THL biobank cohorts, meta-analysis	Omega-6	Fatty acids	-0.00566483068760715	0.03870172541849383	0.8836281025380933
COPD	UK biobank	Omega-6	Fatty acids	-0.17944207560549527	0.015420938229742	2.695736153210121e-31
COPD	UK biobank, excluding individuals using cholesterol lowering medication	Omega-6	Fatty acids	-0.1134881954442022	0.01945586227581046	5.440349746930836e-9
COPD	THL biobank cohorts, meta-analysis	PUFA	Fatty acids	-0.0684766619585749	0.03908103482692519	0.07974438186800678
COPD	UK biobank	PUFA	Fatty acids	-0.23909593744293323	0.01556442837755012	2.9575901681854376e-53
COPD	UK biobank, excluding individuals using cholesterol lowering medication	PUFA	Fatty acids	-0.19064694589093428	0.01956345599328513	1.9367481739755512e-22
COPD	THL biobank cohorts, meta-analysis	MUFA	Fatty acids	0.16577481635404143	0.03698197816282984	7.374466760444787e-6
COPD	UK biobank	MUFA	Fatty acids	0.13185335557393635	0.0151044574754709	2.5595162174690148e-18
COPD	UK biobank, excluding individuals using cholesterol lowering medication	MUFA	Fatty acids	0.15801321146961114	0.01877458172410608	3.884380298968187e-17
COPD	THL biobank cohorts, meta-analysis	SFA	Fatty acids	0.14708083190940766	0.0374116710658416	8.4447099241251e-5
COPD	UK biobank	SFA	Fatty acids	0.0405867520123925	0.01525819364759758	0.00781413066915419
COPD	UK biobank, excluding individuals using cholesterol lowering medication	SFA	Fatty acids	0.09532426625312376	0.01903935791475738	5.53724388684164e-7
COPD	THL biobank cohorts, meta-analysis	DHA	Fatty acids	-0.2156653601919561	0.03862434260341562	2.3550317829336243e-8
COPD	UK biobank	DHA	Fatty acids	-0.41099488441368054	0.01731904128310077	1.7341852979979684e-124
COPD	UK biobank, excluding individuals using cholesterol lowering medication	DHA	Fatty acids	-0.4142743034112119	0.02117475025013192	3.10174027142695e-85
COPD	THL biobank cohorts, meta-analysis	Creatinine	Fluid balance	-0.1933520467147098	0.04272025529016986	6.010943984881905e-6
COPD	UK biobank	Creatinine	Fluid balance	0.02845819636521776	0.017425300192213	0.10243664010436145
COPD	UK biobank, excluding individuals using cholesterol lowering medication	Creatinine	Fluid balance	-0.02652273392457388	0.02206604995444016	0.22937508371677431
COPD	THL biobank cohorts, meta-analysis	Albumin	Fluid balance	-0.1932161219405737	0.0367989671132156	1.5161653548871173e-7
COPD	UK biobank	Albumin	Fluid balance	-0.27562296464891145	0.0140305603259846	6.446224091229988e-86
COPD	UK biobank, excluding individuals using cholesterol lowering medication	Albumin	Fluid balance	-0.27952602819541905	0.01731271155594397	1.2173865938388791e-58
COPD	THL biobank cohorts, meta-analysis	Glucose	Glycolysis related metabolites	0.01396819837135933	0.03804588163781102	0.7135139372326276
COPD	UK biobank	Glucose	Glycolysis related metabolites	-0.06794220564422752	0.01566652714288526	1.4458839701588438e-5
COPD	UK biobank, excluding individuals using cholesterol lowering medication	Glucose	Glycolysis related metabolites	-0.11417641295393362	0.01908922338152993	2.215032617980485e-9
COPD	THL biobank cohorts, meta-analysis	Lactate	Glycolysis related metabolites	0.31716794263504955	0.03558775565642869	4.999495929404795e-19
COPD	UK biobank	Lactate	Glycolysis related metabolites	0.1661501015109125	0.01604499694837216	3.9611238703428455e-25
COPD	UK biobank, excluding individuals using cholesterol lowering medication	Lactate	Glycolysis related metabolites	0.15309234269030203	0.01982050812039126	1.1279119966147618e-14
COPD	THL biobank cohorts, meta-analysis	Glycoprotein acetyls	Inflammation	0.3975588629276248	0.03684097629868611	3.7875244081140616e-27
COPD	UK biobank	Glycoprotein acetyls	Inflammation	0.3599308104666309	0.01474224952090865	1.1875411475935155e-131
COPD	UK biobank, excluding individuals using cholesterol lowering medication	Glycoprotein acetyls	Inflammation	0.33872388131437126	0.01818402204742226	1.9209962922309058e-77
COPD	THL biobank cohorts, meta-analysis	Total triglycerides	Triglycerides	0.11334932709109737	0.03661000470728597	0.00196064504894414
COPD	UK biobank	Total triglycerides	Triglycerides	0.07360532613498738	0.01536592866894768	1.666446326434859e-6
COPD	UK biobank, excluding individuals using cholesterol lowering medication	Total triglycerides	Triglycerides	0.0811870161460258	0.01901418182032432	1.9563621333351427e-5
