# Supplementary material for: Atlas of plasma NMR biomarkers for health and disease in 118,461 individuals from the UK Biobank
Source: Nat Commun. 2023 Feb 3;14:604. doi: 10.1038/s41467-023-36231-7 (PMC9898515; doi:10.1038/s41467-023-36231-7)
Supplement: Supplementary file 4 — Source Data [file 41467_2023_36231_MOESM4_ESM.zip › source-data/Figure6e_source_data.tsv]

disease	cohort	biomarker_name	group_name	estimate	se	pvalue
Chronic kidney failure	THL biobank cohorts, meta-analysis	Alanine	Amino acids	0.17203640203314555	0.05470492389441493	0.00166196697912388
Chronic kidney failure	UK biobank	Alanine	Amino acids	0.17669882880149956	0.01499953368871526	4.932417287925371e-32
Chronic kidney failure	UK biobank, excluding individuals using cholesterol lowering medication	Alanine	Amino acids	0.03951129895150253	0.02133014546144418	0.06397286217870195
Chronic kidney failure	THL biobank cohorts, meta-analysis	Glycine	Amino acids	0.14653467052009683	0.05925617524737539	0.01340211655059966
Chronic kidney failure	UK biobank	Glycine	Amino acids	0.01564246558950944	0.01721615041015491	0.36356525320631294
Chronic kidney failure	UK biobank, excluding individuals using cholesterol lowering medication	Glycine	Amino acids	0.03504515429672992	0.02300912970189969	0.12773424497077537
Chronic kidney failure	THL biobank cohorts, meta-analysis	Histidine	Amino acids	-0.12353325188438707	0.05713669193470126	0.03061315281607855
Chronic kidney failure	UK biobank	Histidine	Amino acids	-0.07693437665209067	0.0157627944938389	1.0567915378097348e-6
Chronic kidney failure	UK biobank, excluding individuals using cholesterol lowering medication	Histidine	Amino acids	-0.0963711233709964	0.02163298017040604	8.396196907529856e-6
Chronic kidney failure	THL biobank cohorts, meta-analysis	ApoB	Apolipoproteins	-0.01694956659723164	0.05876518734419137	0.7730186012393148
Chronic kidney failure	UK biobank	ApoB	Apolipoproteins	-0.28186826716737134	0.01547550137786117	4.008406913535443e-74
Chronic kidney failure	UK biobank, excluding individuals using cholesterol lowering medication	ApoB	Apolipoproteins	-0.07402244613598953	0.02170300395439377	6.479622726620069e-4
Chronic kidney failure	THL biobank cohorts, meta-analysis	ApoA1	Apolipoproteins	-0.2557616388440648	0.05959318546144129	1.7723583293376425e-5
Chronic kidney failure	UK biobank	ApoA1	Apolipoproteins	-0.33169848763550924	0.0175360321544307	8.540936674976272e-80
Chronic kidney failure	UK biobank, excluding individuals using cholesterol lowering medication	ApoA1	Apolipoproteins	-0.27766332522214626	0.02386032850008547	2.671617889801017e-31
Chronic kidney failure	THL biobank cohorts, meta-analysis	ApoB/ApoA1	Apolipoproteins	0.1438752292758308	0.05876564748106459	0.01435368736557602
Chronic kidney failure	UK biobank	ApoB/ApoA1	Apolipoproteins	-0.0971390912079029	0.0158250074903646	8.33943854421963e-10
Chronic kidney failure	UK biobank, excluding individuals using cholesterol lowering medication	ApoB/ApoA1	Apolipoproteins	0.07947884476347171	0.02177703516070547	2.625843257153965e-4
Chronic kidney failure	THL biobank cohorts, meta-analysis	Phenylalanine	Aromatic amino acids	0.29850014872872865	0.05155370886783253	7.035250047017286e-9
Chronic kidney failure	UK biobank	Phenylalanine	Aromatic amino acids	0.18417545909622476	0.01452380306133688	7.542296280051693e-37
Chronic kidney failure	UK biobank, excluding individuals using cholesterol lowering medication	Phenylalanine	Aromatic amino acids	0.16650655410816326	0.01996606241651525	7.461869605273035e-17
Chronic kidney failure	THL biobank cohorts, meta-analysis	Tyrosine	Aromatic amino acids	-0.02382458573834111	0.05827783769442325	0.682678812160876
Chronic kidney failure	UK biobank	Tyrosine	Aromatic amino acids	-0.0220083022788669	0.01558856748032886	0.15800200560143965
Chronic kidney failure	UK biobank, excluding individuals using cholesterol lowering medication	Tyrosine	Aromatic amino acids	-0.02722808824225056	0.02129993291028933	0.2011373136364769
Chronic kidney failure	THL biobank cohorts, meta-analysis	Total BCAA	Branched-chain amino acids	0.14962787222370602	0.05611222590020404	0.00766268268035006
Chronic kidney failure	UK biobank	Total BCAA	Branched-chain amino acids	0.09647790264584565	0.01531656980874885	2.9971971455278366e-10
Chronic kidney failure	UK biobank, excluding individuals using cholesterol lowering medication	Total BCAA	Branched-chain amino acids	0.04280744896775281	0.02137608980426556	0.04522179008168053
Chronic kidney failure	THL biobank cohorts, meta-analysis	Isoleucine	Branched-chain amino acids	0.17027329215946008	0.05380634521440483	0.0015531878176766301
Chronic kidney failure	UK biobank	Isoleucine	Branched-chain amino acids	0.10736360335471104	0.01471797971783156	2.992714066104188e-13
Chronic kidney failure	UK biobank, excluding individuals using cholesterol lowering medication	Isoleucine	Branched-chain amino acids	0.06601404415241237	0.02055217728939352	0.00131804313935357
Chronic kidney failure	THL biobank cohorts, meta-analysis	Leucine	Branched-chain amino acids	0.1242169972099796	0.05583283223219515	0.02609453261222676
Chronic kidney failure	UK biobank	Leucine	Branched-chain amino acids	0.08343172109062631	0.01528402154957961	4.794862580812672e-8
Chronic kidney failure	UK biobank, excluding individuals using cholesterol lowering medication	Leucine	Branched-chain amino acids	0.03782815030832839	0.02137580543163186	0.07678190641082801
Chronic kidney failure	THL biobank cohorts, meta-analysis	Valine	Branched-chain amino acids	0.1390524493529859	0.05621772326378004	0.01338107197680147
Chronic kidney failure	UK biobank	Valine	Branched-chain amino acids	0.09536095635868444	0.01543982034999499	6.562140680048834e-10
Chronic kidney failure	UK biobank, excluding individuals using cholesterol lowering medication	Valine	Branched-chain amino acids	0.03815221416702392	0.02153521266552326	0.0764576520293701
Chronic kidney failure	THL biobank cohorts, meta-analysis	Total-C	Cholesterol	-0.18717404688404507	0.05580835156089328	7.968932409964863e-4
Chronic kidney failure	UK biobank	Total-C	Cholesterol	-0.41425068947776206	0.01453833852921228	1.4031149520325562e-178
Chronic kidney failure	UK biobank, excluding individuals using cholesterol lowering medication	Total-C	Cholesterol	-0.24316353534540117	0.02129267369336281	3.3201825829344275e-30
Chronic kidney failure	THL biobank cohorts, meta-analysis	VLDL-C	Cholesterol	0.13372154913595763	0.05861357529658761	0.02252424494429675
Chronic kidney failure	UK biobank	VLDL-C	Cholesterol	-0.14355067727245308	0.01558220264346185	3.1868561309776913e-20
Chronic kidney failure	UK biobank, excluding individuals using cholesterol lowering medication	VLDL-C	Cholesterol	0.05069926680364167	0.02174164801986171	0.01970615146304612
Chronic kidney failure	THL biobank cohorts, meta-analysis	Clinical LDL-C	Cholesterol	-0.191200272792052	0.05652648027560104	7.183180734629936e-4
Chronic kidney failure	UK biobank	Clinical LDL-C	Cholesterol	-0.37162376435933303	0.01417427466433059	1.648764065573345e-151
Chronic kidney failure	UK biobank, excluding individuals using cholesterol lowering medication	Clinical LDL-C	Cholesterol	-0.19860981708287867	0.02082785557476213	1.4876517094154719e-21
Chronic kidney failure	THL biobank cohorts, meta-analysis	HDL-C	Cholesterol	-0.36180843232027554	0.0608875694155111	2.811567044254762e-9
Chronic kidney failure	UK biobank	HDL-C	Cholesterol	-0.4389237960905913	0.01841529310114302	1.4578145309830146e-125
Chronic kidney failure	UK biobank, excluding individuals using cholesterol lowering medication	HDL-C	Cholesterol	-0.36040489132328574	0.02470107372708696	3.2208143552731966e-48
Chronic kidney failure	THL biobank cohorts, meta-analysis	Omega-3 %	Fatty acid ratios	-0.05420956233584133	0.05455571756492839	0.3203908506657191
Chronic kidney failure	UK biobank	Omega-3 %	Fatty acid ratios	-0.14889131448800427	0.01569953796078755	2.4518238588771598e-21
Chronic kidney failure	UK biobank, excluding individuals using cholesterol lowering medication	Omega-3 %	Fatty acid ratios	-0.2519832334493496	0.02120008080679796	1.4002328608495075e-32
Chronic kidney failure	THL biobank cohorts, meta-analysis	Omega-6 %	Fatty acid ratios	-0.3442414042345522	0.04494402901820047	1.868973348751164e-14
Chronic kidney failure	UK biobank	Omega-6 %	Fatty acid ratios	-0.2267042072012672	0.01404933188968338	1.417947713872112e-58
Chronic kidney failure	UK biobank, excluding individuals using cholesterol lowering medication	Omega-6 %	Fatty acid ratios	-0.2141008148661246	0.01941923400596391	2.888961402148279e-28
Chronic kidney failure	THL biobank cohorts, meta-analysis	PUFA %	Fatty acid ratios	-0.34242845149819895	0.04344237467266636	3.2125397451600685e-15
Chronic kidney failure	UK biobank	PUFA %	Fatty acid ratios	-0.26566373429237433	0.01380903646883109	1.7658335394038115e-82
Chronic kidney failure	UK biobank, excluding individuals using cholesterol lowering medication	PUFA %	Fatty acid ratios	-0.2838689298061672	0.01871859713453862	6.023004919066789e-52
Chronic kidney failure	THL biobank cohorts, meta-analysis	MUFA %	Fatty acid ratios	0.3916398933286453	0.05318408767126608	1.7867418780950974e-13
Chronic kidney failure	UK biobank	MUFA %	Fatty acid ratios	0.4099298427122049	0.01580583685968902	2.660826325892238e-148
Chronic kidney failure	UK biobank, excluding individuals using cholesterol lowering medication	MUFA %	Fatty acid ratios	0.38653672292999447	0.02173610582156739	9.543966373800956e-71
Chronic kidney failure	THL biobank cohorts, meta-analysis	SFA %	Fatty acid ratios	0.19733925791166176	0.04885091220007522	5.3537235701992835e-5
Chronic kidney failure	UK biobank	SFA %	Fatty acid ratios	0.01141132399531641	0.01540269669551732	0.45877509778387615
Chronic kidney failure	UK biobank, excluding individuals using cholesterol lowering medication	SFA %	Fatty acid ratios	0.09419056354314974	0.02108569527363549	7.931072298214747e-6
Chronic kidney failure	THL biobank cohorts, meta-analysis	DHA %	Fatty acid ratios	-0.141282431333577	0.05225793032460484	0.00686011357330196
Chronic kidney failure	UK biobank	DHA %	Fatty acid ratios	-0.23079239037415328	0.01545702104043699	2.064121872377104e-50
Chronic kidney failure	UK biobank, excluding individuals using cholesterol lowering medication	DHA %	Fatty acid ratios	-0.3257825467521468	0.02104404806389381	4.662942619999762e-54
Chronic kidney failure	THL biobank cohorts, meta-analysis	PUFA/MUFA	Fatty acid ratios	-0.3824629716287796	0.05032418891400065	2.9617004503154715e-14
Chronic kidney failure	UK biobank	PUFA/MUFA	Fatty acid ratios	-0.3587536137738771	0.0152990504440407	1.3405457818952271e-121
Chronic kidney failure	UK biobank, excluding individuals using cholesterol lowering medication	PUFA/MUFA	Fatty acid ratios	-0.3569377010255541	0.02095754820534061	4.7989533907036985e-65
Chronic kidney failure	THL biobank cohorts, meta-analysis	Omega-6/Omega-3	Fatty acid ratios	-0.0826461483148641	0.05604301972271791	0.1402955815505337
Chronic kidney failure	UK biobank	Omega-6/Omega-3	Fatty acid ratios	0.0623342622181469	0.0158214927408401	8.153355903194382e-5
Chronic kidney failure	UK biobank, excluding individuals using cholesterol lowering medication	Omega-6/Omega-3	Fatty acid ratios	0.16597967373814376	0.02139813756027854	8.71440379687885e-15
Chronic kidney failure	THL biobank cohorts, meta-analysis	Total fatty acids	Fatty acids	0.14586540386112834	0.05864482205813899	0.01287282942524347
Chronic kidney failure	UK biobank	Total fatty acids	Fatty acids	-0.0838246626418546	0.01590340981618697	1.3578527192780484e-7
Chronic kidney failure	UK biobank, excluding individuals using cholesterol lowering medication	Total fatty acids	Fatty acids	0.04307538121810394	0.02209135795012583	0.05119104848795248
Chronic kidney failure	THL biobank cohorts, meta-analysis	Omega-3	Fatty acids	0.06246536307757492	0.05484855412291208	0.2547574541901295
Chronic kidney failure	UK biobank	Omega-3	Fatty acids	-0.1674116477950944	0.01636309235362817	1.4394717706567827e-24
Chronic kidney failure	UK biobank, excluding individuals using cholesterol lowering medication	Omega-3	Fatty acids	-0.1901620853803148	0.02224304825805093	1.2385689031937055e-17
Chronic kidney failure	THL biobank cohorts, meta-analysis	Omega-6	Fatty acids	-0.07389035961018592	0.05794125743936913	0.202216060294555
Chronic kidney failure	UK biobank	Omega-6	Fatty acids	-0.2716180346573679	0.0157142888211405	6.125397317063101e-67
Chronic kidney failure	UK biobank, excluding individuals using cholesterol lowering medication	Omega-6	Fatty acids	-0.10120709860284066	0.02201758721906902	4.293420059261327e-6
Chronic kidney failure	THL biobank cohorts, meta-analysis	PUFA	Fatty acids	-0.04876666595516203	0.0590429154947702	0.40883082319538977
Chronic kidney failure	UK biobank	PUFA	Fatty acids	-0.2816863510805918	0.01588810139044073	2.4871670360752952e-70
Chronic kidney failure	UK biobank, excluding individuals using cholesterol lowering medication	PUFA	Fatty acids	-0.1412410820957488	0.02219617928675766	1.9745667652714902e-10
Chronic kidney failure	THL biobank cohorts, meta-analysis	MUFA	Fatty acids	0.2600278079423859	0.05582101999782356	3.1892150490679458e-6
Chronic kidney failure	UK biobank	MUFA	Fatty acids	0.10893712440266042	0.01554838087102193	2.446463323686539e-12
Chronic kidney failure	UK biobank, excluding individuals using cholesterol lowering medication	MUFA	Fatty acids	0.18294725232550876	0.02128033764894836	8.182063851200198e-18
Chronic kidney failure	THL biobank cohorts, meta-analysis	SFA	Fatty acids	0.177567217941684	0.05666979272665975	0.00172813637447947
Chronic kidney failure	UK biobank	SFA	Fatty acids	-0.0705166608258706	0.01587889850257576	8.95818344939559e-6
Chronic kidney failure	UK biobank, excluding individuals using cholesterol lowering medication	SFA	Fatty acids	0.05936875616878186	0.02184056213342987	0.00656223435798967
Chronic kidney failure	THL biobank cohorts, meta-analysis	DHA	Fatty acids	-0.01306034083715391	0.05352941062712149	0.8072429061765721
Chronic kidney failure	UK biobank	DHA	Fatty acids	-0.2867099138464896	0.01698194778908889	5.979543274812318e-64
Chronic kidney failure	UK biobank, excluding individuals using cholesterol lowering medication	DHA	Fatty acids	-0.30251051042807975	0.02302323781437832	1.9588758981093463e-39
Chronic kidney failure	THL biobank cohorts, meta-analysis	Creatinine	Fluid balance	0.6513898757939868	0.04953943306876439	1.7263009785275337e-39
Chronic kidney failure	UK biobank	Creatinine	Fluid balance	0.8532329328894285	0.01294664691252579	0
Chronic kidney failure	UK biobank, excluding individuals using cholesterol lowering medication	Creatinine	Fluid balance	0.8388867194616678	0.01850589369684767	0
Chronic kidney failure	THL biobank cohorts, meta-analysis	Albumin	Fluid balance	-0.2704196589840284	0.05204038623125147	2.0324789061334957e-7
Chronic kidney failure	UK biobank	Albumin	Fluid balance	-0.22439555037965211	0.01464460917001077	5.389609862797376e-53
Chronic kidney failure	UK biobank, excluding individuals using cholesterol lowering medication	Albumin	Fluid balance	-0.2640903473677247	0.01976598296081029	1.023872762725174e-40
Chronic kidney failure	THL biobank cohorts, meta-analysis	Glucose	Glycolysis related metabolites	0.08526364490167639	0.05627255473326788	0.12972414768187324
Chronic kidney failure	UK biobank	Glucose	Glycolysis related metabolites	0.17454432915099585	0.01616061108676501	3.419539766795042e-27
Chronic kidney failure	UK biobank, excluding individuals using cholesterol lowering medication	Glucose	Glycolysis related metabolites	0.07406787666784005	0.02210242882300551	8.0485609087983e-4
Chronic kidney failure	THL biobank cohorts, meta-analysis	Lactate	Glycolysis related metabolites	0.2373005217240739	0.05398998306056352	1.1063544539210234e-5
Chronic kidney failure	UK biobank	Lactate	Glycolysis related metabolites	0.04355862822249878	0.01625484771131449	0.00736812243852274
Chronic kidney failure	UK biobank, excluding individuals using cholesterol lowering medication	Lactate	Glycolysis related metabolites	-0.01415235259180012	0.02228498654934224	0.5253878487536071
Chronic kidney failure	THL biobank cohorts, meta-analysis	Glycoprotein acetyls	Inflammation	0.431615611123973	0.05463772563776636	2.7982314861049108e-15
Chronic kidney failure	UK biobank	Glycoprotein acetyls	Inflammation	0.3728221595757005	0.01510022911661636	1.3752272705984507e-134
Chronic kidney failure	UK biobank, excluding individuals using cholesterol lowering medication	Glycoprotein acetyls	Inflammation	0.35217470481767427	0.02058300221706755	1.2504777958551825e-65
Chronic kidney failure	THL biobank cohorts, meta-analysis	Total triglycerides	Triglycerides	0.2790900192003042	0.05354417405050663	1.8648128505108005e-7
Chronic kidney failure	UK biobank	Total triglycerides	Triglycerides	0.1310683376942987	0.01554795952435944	3.458478604487345e-17
Chronic kidney failure	UK biobank, excluding individuals using cholesterol lowering medication	Total triglycerides	Triglycerides	0.1826714982112587	0.02114522428992392	5.675635453555043e-18
