# Supplementary material for: Atlas of plasma NMR biomarkers for health and disease in 118,461 individuals from the UK Biobank
Source: Nat Commun. 2023 Feb 3;14:604. doi: 10.1038/s41467-023-36231-7 (PMC9898515; doi:10.1038/s41467-023-36231-7)
Supplement: Supplementary file 4 — Source Data [file 41467_2023_36231_MOESM4_ESM.zip › source-data/Figure2b_source_data.tsv]

biomarker_name	group_name	disease	chapter	estimate	se	pvalue
Glycoprotein acetyls	Inflammation	M10 Gout	Diseases of the musculoskeletal system and connective tissue	0.5128339969303772	0.02184339913193144	6.884104633189727e-122
Glycoprotein acetyls	Inflammation	E11 Type 2 diabetes mellitus	Endocrine, nutritional and metabolic diseases	0.48963445431901376	0.01146801627091011	2.2250738585072014e-308
Glycoprotein acetyls	Inflammation	E66 Overweight and obesity	Endocrine, nutritional and metabolic diseases	0.44554506057504184	0.01141908275434543	2.2250738585072014e-308
Glycoprotein acetyls	Inflammation	F17 Nicotine dependence	Mental, Behavioral and Neurodevelopmental disorders	0.38543096467169374	0.01307764004253552	6.480091839231122e-191
Glycoprotein acetyls	Inflammation	N18 Chronic kidney disease (CKD)	Diseases of the genitourinary system	0.37426289389236195	0.01544307638454592	9.51874357672547e-130
Glycoprotein acetyls	Inflammation	J44 Other chronic obstructive pulmonary disease	Diseases of the respiratory system	0.3703034294841755	0.01522336415594781	1.0747833973225332e-130
Glycoprotein acetyls	Inflammation	N17 Acute kidney failure	Diseases of the genitourinary system	0.37000527882783096	0.01485607727064917	6.407947776107643e-137
Glycoprotein acetyls	Inflammation	I21 Acute myocardial infarction	Diseases of the circulatory system	0.3293210926980161	0.01959926175996794	2.3306766667978074e-63
Glycoprotein acetyls	Inflammation	E78 Disorders of lipoprotein metabolism	Endocrine, nutritional and metabolic diseases	0.30480780807443036	0.00861564774817199	3.669779385202169e-274
Glycoprotein acetyls	Inflammation	K80 Cholelithiasis	Diseases of the digestive system	0.30418701700446094	0.01608280872824944	8.779729300203432e-80
Glycoprotein acetyls	Inflammation	J18 Pneumonia, unspecified organism	Diseases of the respiratory system	0.29050138897412553	0.0135502174433842	5.800149373465175e-102
Glycoprotein acetyls	Inflammation	D64 Other anemias	Diseases of the blood and blood-forming organs	0.2893683435550103	0.01410330590567025	1.4941981037644002e-93
Glycoprotein acetyls	Inflammation	D50 Iron deficiency anemia	Diseases of the blood and blood-forming organs	0.2851772094125473	0.01549752574504146	1.278558972315589e-75
Glycoprotein acetyls	Inflammation	E87 Disorders of fluid, electrolyte and acid-base balance	Endocrine, nutritional and metabolic diseases	0.2676864564233239	0.01521667013912861	2.8540374456182597e-69
Glycoprotein acetyls	Inflammation	I25 Chronic ischemic heart disease	Diseases of the circulatory system	0.2638252842055643	0.01133584962437657	8.219978168104812e-120
Glycoprotein acetyls	Inflammation	I10 Essential (primary) hypertension	Diseases of the circulatory system	0.26101674159637184	0.00636330053247272	2.2250738585072014e-308
Glycoprotein acetyls	Inflammation	I20 Angina pectoris	Diseases of the circulatory system	0.2499383737459064	0.0148665673605881	1.9895977221332135e-63
Glycoprotein acetyls	Inflammation	F32 Major depressive disorder, single episode	Mental, Behavioral and Neurodevelopmental disorders	0.2254864983315933	0.01332034447553783	2.798286748849037e-64
Glycoprotein acetyls	Inflammation	K21 Gastro-esophageal reflux disease	Diseases of the digestive system	0.1888641117594736	0.01039214840860173	8.333390185033015e-74
Glycoprotein acetyls	Inflammation	K57 Diverticular disease of intestine	Diseases of the digestive system	0.1747097736525361	0.00937872015467032	1.893858879809907e-77
