# Supplementary material for: Atlas of plasma NMR biomarkers for health and disease in 118,461 individuals from the UK Biobank
Source: Nat Commun. 2023 Feb 3;14:604. doi: 10.1038/s41467-023-36231-7 (PMC9898515; doi:10.1038/s41467-023-36231-7)
Supplement: Supplementary file 4 — Source Data [file 41467_2023_36231_MOESM4_ESM.zip › source-data/Figure4a_source_data.tsv]

disease	Alanine	Albumin	ApoA1	ApoB	ApoB/ApoA1	Clinical LDL-C	Creatinine	DHA	DHA %	Glucose	Glycine	Glycoprotein acetyls	HDL-C	Histidine	Isoleucine	Lactate	Leucine	MUFA	MUFA %	Omega-3	Omega-3 %	Omega-6	Omega-6 %	Omega-6/Omega-3	Phenylalanine	PUFA	PUFA %	PUFA/MUFA	SFA	SFA %	Total BCAA	Total fatty acids	Total triglycerides	Total-C	Tyrosine	Valine	VLDL-C
A09 Diarrhoea and gastro-enteritis of presumed infectious origin	0.04867447827654332	-0.1574758959089442	-0.14127030260001963	-0.1199159574694744	-0.03542519720447938	-0.1734300561267462	0.07757921564710918	-0.21094277281150425	-0.20356759896487683	0.02153415804998438	-0.05077057789605949	0.20632473220960312	-0.1933153808927804	-0.08733932735169296	0.04369870950742804	0.05003223653561809	0.02296070854448341	0.09177458308448178	0.2501764131050491	-0.14946559523995925	-0.1717515486006911	-0.1249030104100628	-0.15726004409298788	0.11543256225867074	0.05237925476284657	-0.15012001726067678	-0.20933458879537328	-0.24306742814829752	0.01473670587758096	0.0841681931611112	0.02779122067477541	-0.01119300212389879	0.08474283049550611	-0.19345217062126607	0.00707975109843457	0.02838672099248303	-0.0564243493562483
A41 Other septicaemia	0.03519739353056546	-0.20944127536262191	-0.1885274020404541	-0.1698953175496596	-0.0538106736913089	-0.2354022126044667	0.11644338427417568	-0.24296580639744816	-0.21402831220827653	0.05222555485785281	-0.06022967175779409	0.2749989071848876	-0.23502496034718015	-0.12153625579138934	0.04790053684558187	0.06669663304804156	0.01032499564422334	0.06929543488830116	0.25332254404548293	-0.17438959331486686	-0.20256238148068545	-0.1882105925922972	-0.1792872232954142	0.109339294935069	0.10096367226096138	-0.20970019325966804	-0.23008399943773292	-0.25353032846820983	-0.00549231760481046	0.12512700212046873	0.01919708017306722	-0.04654614514909078	0.05979145088417107	-0.2465569817204223	0.04477369372038757	0.01362732898500783	-0.08673580932320317
B96 Other bacterial agents as the cause of diseases classified to other chapters	-0.01667574367197231	-0.25191395885201684	-0.1819624259660925	-0.17308881674763593	-0.05919187052508214	-0.2422483933408726	0.13898098824679034	-0.2372163097853235	-0.20074490754586083	0.05275169318652313	-0.09032439041424274	0.2829642158084822	-0.21990008568224745	-0.12009641976409942	0.00202769778758173	0.03516652554007696	-0.05401391643210585	0.0647133378904395	0.24841160594062153	-0.16049378922248064	-0.16942755467581655	-0.17332026807198253	-0.15352896767082816	0.11282059124229706	0.09209283081419856	-0.19385710569887743	-0.20291122643915507	-0.2376461433630628	-0.02516267950285753	0.07767849862775504	-0.04289211137361919	-0.05235999400371225	0.05032726649673707	-0.25188127613032396	0.02098953324677497	-0.04786465450042018	-0.09405959142921012
C34 Malignant neoplasm of bronchus and lung	-0.11893227213723426	-0.24105454365812923	-0.15255333808466243	-0.16435973050426694	-0.06461753347869222	-0.21858717537276476	-0.01754075688926096	-0.3230785380884609	-0.27901304249773407	-0.09160580466375837	-0.00155290045823279	0.32004745333739565	-0.19230291385587073	-0.11407204985659704	-0.00894786488249549	0.16727495539751397	-0.05172385094666026	0.08561323571447048	0.3057022828164301	-0.26832474810973594	-0.29172153305026877	-0.1885368084430697	-0.1733756937995903	0.21171214030397195	0.01846747546859917	-0.2354794138609391	-0.2574042192079269	-0.30201957096389476	-0.00611995175430924	0.1420367762728907	-0.07494246983736645	-0.04945649019314176	0.05854480686455322	-0.23249744516402815	-0.0849924885394026	-0.10678304396430228	-0.08593223947104367
C78 Secondary malignant neoplasm of respiratory and digestive organs	0.0047984583084113	-0.1213801746734182	-0.04221098622412488	-0.09855481972583482	-0.06078649735437634	-0.14182508269900143	0.06333704981485826	-0.10926101758193932	-0.13053658787640218	0.05425097131477078	-0.0768947445008269	0.19052783477957488	-0.08650321396550686	-0.05877458525247551	0.03749236460379811	0.05153521367397255	0.01265725771347983	0.08636165647450258	0.18257465586950247	-0.06704387095212855	-0.10459073251803848	-0.0900483344336406	-0.15397506311904216	0.04908766237844645	0.05793048136660411	-0.09748162913135724	-0.1831548538036737	-0.1934045417517992	0.04984903003508009	0.12927538734777388	0.02255157624116142	0.01768803196524333	0.07316726081375446	-0.13228994813352096	0.02426220676158549	0.02095036923473862	-0.03759697532157433
C79 Secondary malignant neoplasm of other sites	0.00643823131139145	-0.15855163495086871	-0.03974961716913347	-0.06645623076363902	-0.0335251581100067	-0.0994675343729382	0.0196310774987185	-0.1348115196490247	-0.1398446931125059	0.01278305401767773	-0.03459901157586358	0.189422791502767	-0.06061498546735022	-0.09106911374525434	0.03225055883054381	0.0588263246271598	-0.00528919091231515	0.06304273234293431	0.15717585830222658	-0.11147250635525204	-0.13946803731351978	-0.0714786388754992	-0.10912459966167544	0.09824226187277137	0.05554254519729806	-0.09207022666245408	-0.15364096405542166	-0.1667158536510012	0.0314773881327505	0.1125409476111238	3.816381375043296e-4	0.00567857212263622	0.04159606056255664	-0.09097287250519973	0.02651041360800202	-0.00661708960116549	-0.02605814496122418
D50 Iron deficiency anaemia	0.17133039224112898	-0.23632594374217605	-0.20028948703567023	-0.2440148773988896	-0.117529000248157	-0.29982824482973536	0.11669775232716938	-0.2904815302584753	-0.20213853594344253	0.15527220634635766	0.03421140629741245	0.2851772094125473	-0.21562568205803329	-0.06497424746360313	0.01957695990823782	0.04468142961296478	-0.04919102224629203	-0.00864248481619971	0.2125362578564619	-0.25437624432888384	-0.2242415350683828	-0.22247621205497173	-0.07875508043234111	0.1792528727606945	0.10125253229546186	-0.25855060147644143	-0.15144357853537951	-0.18995597515172508	-0.114066913240294	-0.00469521678291066	-0.04490476887578059	-0.13133973330373677	-0.0029928657502299	-0.31827036330889663	-0.02886343995599985	-0.06480505486085993	-0.16541132780388493
D51 Vitamin B12 deficiency anaemia	0.15383422071125752	-0.22657271705044985	-0.05505778733860311	-0.3152296793902653	-0.2500710488927454	-0.3542618189711461	0.03862977512669869	-0.46483622112408635	-0.3833108305638897	-0.05094628800123575	0.09688262158104986	0.2774131321035026	-0.1223909944042729	-0.03859117666107728	-0.07321577158969625	0.18746012670074083	-0.12598090124066652	0.11443660863309268	0.3663877861684416	-0.38001741156465657	-0.39758309057161295	-0.21601259938848136	-0.20949686037629228	0.3110254850396248	-0.02852099233105603	-0.2815788454919101	-0.3082644262502476	-0.36238453664573306	-7.189932829000911e-4	0.16306344137990592	-0.13697371434773217	-0.04740805257667502	0.06755232172942131	-0.3333678027012342	-0.16158395160531244	-0.1306386380329036	-0.18926808610132811
D64 Other anaemias	0.09154201125255092	-0.20838259527948336	-0.17471511477833823	-0.2420263533223809	-0.1303867823139649	-0.2946737052620492	0.14560333558038718	-0.22820108273997813	-0.15120357366336934	0.1110384424151119	0.01355337482961992	0.2893683435550103	-0.19535205469979677	-0.09290842014571934	0.01324628040212774	-0.00877655530063752	-0.04450776260835797	0.00107064277432693	0.2044995657905468	-0.19307044827702663	-0.16399602476661748	-0.22056116796313333	-0.10786002371742312	0.11845179567530838	0.07745558857393724	-0.24089116811065	-0.15603274086864655	-0.1874464639816937	-0.09406760084561866	0.02130952877219652	-0.04003132607831301	-0.11528957992074644	-0.00291551759091416	-0.3040837863332791	-0.01589985266037901	-0.05677858343061774	-0.16237311708145408
E11 Non-insulin-dependent diabetes mellitus	0.4889299829984691	-0.1764551292378341	-0.4295193217589174	-0.38733724517683554	-0.13642623807541235	-0.5170289504717666	0.16247317175708675	-0.3561535485934857	-0.3560153812304842	0.7119369208149654	-0.4488866314000603	0.48963445431901376	-0.714626873868603	-0.12798941690720872	0.294394154922288	0.3022175484068824	0.32043656213118155	0.28969089368954654	0.6609184486159406	-0.08826442959166662	-0.13819601784459204	-0.33396907189841013	-0.4737353055120973	-0.04203492003320721	0.2268764579578191	-0.311736654972652	-0.49946541052738225	-0.6298565848546768	0.11216359153876287	0.2535624412061181	0.39616094703174	0.05411094386028944	0.3781866734038584	-0.5850657330458247	0.2859137762047304	0.4500945975719704	-0.14605581645652957
E14 Unspecified diabetes mellitus	0.4641950406906079	-0.29849921115090994	-0.4589784681676272	-0.6170471594713984	-0.33384528973786587	-0.6980654784167858	0.18558071042874655	-0.4370323679728487	-0.326918834597922	0.6257615087063234	-0.41447362856429737	0.4388918997175883	-0.6903362968925277	-0.1463802393106425	0.26739174828904716	0.28387416097055873	0.2741597295485567	0.17728091777368904	0.632460138842241	-0.18623189076539945	-0.15661844420417906	-0.5125069824550935	-0.4402781578123249	-0.01317294015629089	0.220950427378759	-0.4925586260520004	-0.46668582683957127	-0.5895986179908496	-0.04190607578081948	0.19073126318646755	0.33954949134420914	-0.11514893065314334	0.2543478352659388	-0.7385180584921097	0.18515878578019968	0.3775316862429469	-0.357294672666071
E66 Obesity	0.1406223208903145	-0.26194712583743307	-0.3466997373501207	-0.08722857167073193	0.08301599594950536	-0.2009623342774065	0.20207587553478737	-0.35095217340680607	-0.3852472235179258	0.13109584060459847	-0.3157265465593572	0.44554506057504184	-0.5340077600550583	-0.0785478039497495	0.20107451358630024	0.11678561792817994	0.21702905795349617	0.2786377068806482	0.5291981257479752	-0.1287462386574817	-0.20609116821203585	-0.13841638848026488	-0.35591752046453523	0.06989139115520109	0.19172102627577636	-0.15421637270266722	-0.4055514765444612	-0.507723170859273	0.1481392297955949	0.2059262146698845	0.26555597112823653	0.1075579959938618	0.30265394467353635	-0.27777940405196977	0.20757793771998673	0.3000500271034329	0.06797985771965376
F10 Mental and behavioural disorders due to use of alcohol	-0.09304166309927409	-0.0598334446088658	0.5393841936547978	-0.12243073517236908	-0.3896760920340327	-0.1347404068891926	-0.22435590428220428	-0.03810390915535182	-0.2178118219745803	0.0924819312861864	-0.26715047719651724	0.2367626898805806	0.40517110218034713	-0.11534086736010896	-0.07464704031552091	0.137787352322377	-0.08129119248411684	0.3041534759463168	0.3195096910252664	-0.0108075761895266	-0.2124929871567477	0.0435645141557055	-0.4037643477428546	0.04420265309734185	-0.0102141037041067	0.03210062800404109	-0.4454788293357037	-0.4221067555425176	0.381317995859088	0.5458436675925848	-0.10865178441717022	0.28166714311268887	0.13190867946949414	0.06040460362857652	0.11077653466321535	-0.12382680586503192	-0.03929940730354898
F17 Mental and behavioural disorders due to use of tobacco	-0.1345753011305215	-0.20558250148693705	-0.10707449402574644	-0.01822053861094361	0.04699925414553035	-0.11272508370506618	-0.02182535949349356	-0.4134486527723384	-0.4484753948381244	-0.12262949712785454	0.02266180951435619	0.38543096467169374	-0.21246149715946908	-0.1285540319731085	-0.04364149766715111	0.2002805683756859	-0.08337684838411212	0.25958077563900783	0.457999748329509	-0.28001535472004474	-0.40495704132022986	-0.0554686511486011	-0.2934825868739469	0.2724510009897087	-0.03721312973115375	-0.11902709383368816	-0.39472890640968133	-0.46326823110302034	0.180011592540928	0.27172156696084837	-0.10287943645178456	0.12650175500166497	0.20214391237586127	-0.10744642228942052	-0.1012774366420715	-0.13013827756147614	0.07574365559702434
F32 Depressive episode	5.286603666621458e-4	-0.15315434933155475	-0.12073799472207512	-0.04508755998701673	0.02663047399984518	-0.10975283806754242	0.06552190496462183	-0.1857027401952871	-0.21936863748847185	-4.0933018950280506e-4	-0.05095092855400272	0.2254864983315933	-0.1904918508996664	-0.05947687924623004	0.04523129234547781	0.02708370391376313	0.02165141711779786	0.14023282329734943	0.26297094285109757	-0.09560606613065924	-0.15502849826235365	-0.06001267107219671	-0.19914938999056225	0.08769733548792302	0.04243824596248015	-0.07825992446526536	-0.24355204902063768	-0.2680731484631179	0.08454395873534575	0.1379117857640477	0.01877209315048324	0.05885275807221649	0.13892636078908632	-0.12828796736423553	0.01984736468129193	0.01135601868408877	0.02606043098977017
G47 Sleep disorders	0.10597974291488382	-0.2626523415116011	-0.3608276862173352	-0.13408552810896188	0.04820409319187389	-0.24595116916257137	0.158777850601838	-0.2581085753612715	-0.26985860458869454	0.1312580440989697	-0.31092222120594065	0.3536479651575973	-0.526905246383913	-0.09933453247582912	0.1794308970136788	0.0884632990996175	0.17117069322579898	0.21095261533268783	0.4460997648387815	-0.07377836221772803	-0.12107231772738136	-0.16037485830227605	-0.3030520622739962	0.00950830195359417	0.15563953935727765	-0.16107278976591485	-0.3340977176110396	-0.4196449050183644	0.08763901653400091	0.13579069000861255	0.2235102454714779	0.05788169635697317	0.26540286373335237	-0.31003884731965187	0.22131012943325903	0.2535285614792858	0.01067267336939116
G62 Other polyneuropathies	0.15064785004110773	-0.19348614217106908	-0.13609200396100374	-0.09043860789675662	-0.0083618427390552	-0.1946772489416395	0.13294389678585322	-0.16399313453437286	-0.20908407430414297	0.20029724073374536	-0.10417390309715736	0.28341632891078405	-0.22829531241978024	-0.02652427143996189	0.09754716665027978	0.05300494296689043	0.06846897185193244	0.17198764061485183	0.31786022052987395	-0.06087601263054944	-0.13555704639913907	-0.10348119569923536	-0.26819228915686055	0.04211462716065607	0.1055855037809965	-0.10935201870924278	-0.30115319875921776	-0.32526571713681335	0.10828571985481422	0.1911848941318788	0.11613732371489124	0.0760709351936845	0.18209595048885965	-0.18436545033744545	0.09826794677968222	0.14018157075391052	0.01626103050037696
G63 Polyneuropathy in diseases classified elsewhere	0.6808667410133321	-0.39556574543551226	-0.5207057838853844	-0.7692577337436733	-0.4340115783633115	-0.8321270097756804	0.2764939748650322	-0.5710698219776512	-0.4046697949645783	0.9554626511620268	-0.38745840441059426	0.5759911723552028	-0.8337094459004214	-0.10617410720753202	0.2658660512413225	0.3721617998871974	0.24962447718353417	0.22793961618520545	0.8114303071288459	-0.26893826561422923	-0.2148149765425464	-0.6117264958527395	-0.5389530694338195	0.00780346197772685	0.23399831202808027	-0.5964466289209039	-0.5749400997292062	-0.7535545603642237	-0.03708638591570995	0.2668256214555073	0.3380763858299054	-0.11110899630292027	0.26991394715749445	-0.8550037104427466	0.14450396402259577	0.40267667066544327	-0.4520372097064021
H25 Senile cataract	0.02517447859262734	-0.08871135210758643	-0.0691279922292944	-0.1011915414785843	-0.05928049030046568	-0.11753434109831554	0.02691777770137351	-0.0984084425084265	-0.07312521771211442	0.04262261902981873	-0.06127811111238274	0.07939090442576506	-0.08337551260688823	-0.01167709223167047	0.03588203241530143	0.03409866586996591	0.0309543223244574	0.00300922265792098	0.0834238761200992	-0.07964813847602613	-0.0686318149140591	-0.086404340078079	-0.03429627092137256	0.05038468902843202	0.01892329349424572	-0.09897760064088976	-0.06062914967791074	-0.07513480334738053	-0.03913918620155068	0.00340686378536351	0.03049591874388376	-0.04883775877146308	0.00822655590300413	-0.12861783107955368	0.02461460643896354	0.02443749441620756	-0.0710622129439031
H26 Other cataract	0.05824777889908038	-0.0987595917528728	-0.05976196265569214	-0.12254167596523756	-0.0803802491954322	-0.14063194224584946	0.03251570111771529	-0.09476311837235668	-0.06969271108915413	0.05252940270433545	-0.0364524194050372	0.09571764521768668	-0.07656158089066306	-0.0267178614910371	0.02573691948800269	0.03808878377537084	0.01471628047539031	-0.00184078281201865	0.07711986859218305	-0.07392311878432503	-0.06374676499503867	-0.08619789262974323	-0.03977283168596866	0.04461184244579308	0.02934859636389449	-0.09430519413287916	-0.05968025507707233	-0.06879229584103874	-0.04248908668091502	-0.00553600627503209	0.02291486438639032	-0.04949388343483636	0.00313300419117942	-0.14546637622249897	0.01576585175944504	0.02259825492329433	-0.08991722230431935
H36 Retinal disorders in diseases classified elsewhere	0.7150352769322319	-0.25493944935966134	-0.4387721203626962	-0.8301036767462636	-0.534040814532522	-0.8249536909531607	0.2195862438032108	-0.387270830076741	-0.23165739735643476	0.9697584780612364	-0.2427903301843324	0.46983923517892273	-0.661973160718741	-0.12824201897060833	0.362603713044829	0.3890897953904555	0.3837762389809015	0.0993663790227156	0.6049418168323231	-0.17172385964937742	-0.08015141728296359	-0.5832200581932447	-0.38967122530220033	-0.04903478221764447	0.27712973869889973	-0.5468070712952177	-0.4013528037707146	-0.5346291555433011	-0.16552846970386242	0.05210461736946558	0.46935051181297827	-0.20646384296355508	0.18761995017355693	-0.8558954694990552	0.1738037364166721	0.5240117556500713	-0.5681141842745053
H81 Disorders of vestibular function	0.04048209989570288	-0.08874760636517019	-0.17404538247604331	-0.04144418148874986	0.04916930223209099	-0.10553310990948282	0.04072866872922558	-0.14776281598882388	-0.14244417452425648	0.05031898118497065	-0.0869442875165963	0.13483863544046024	-0.23244817471535567	-0.01721868431548991	0.06093422681788051	-0.00485345221646801	0.05341716777053894	0.09281563173847716	0.18830097256189057	-0.05133748345788965	-0.06531853076587653	-0.05685383995649588	-0.11163744490534816	0.02000076189104157	0.06370517091513321	-0.0588790034499836	-0.1262724663249575	-0.16748148966967993	0.01856872576184746	-0.0075316759940746	0.06547496834994564	0.01608692054093408	0.11822611855753008	-0.13985095252284058	3.413501096999739e-4	0.07153288234916762	0.02997536156356704
H83 Other diseases of inner ear	-0.03074238662384008	-0.11638009265199196	-0.2975538210706482	-0.03211688597586073	0.11238533673810149	-0.08216514378078799	0.10385106440654826	-0.1763734606887723	-0.12056132157148929	-0.01195691909128176	-0.01613377345937315	0.12581509293453125	-0.35698580001657165	-0.06304713897760623	0.0317518478307866	-0.00648818551696941	0.06340800011646948	0.05266695146636304	0.184667465899357	-0.07835856602284746	-0.03232035658527764	-0.11430463943555697	-0.08897020385806598	0.00865453328868555	-0.00589411173603926	-0.11468743142394867	-0.10127450308139548	-0.15492590341326684	-0.03946071923454011	-0.04604383060726336	0.0781601561425555	-0.0391308379189054	0.09597998901463611	-0.17031459484811712	0.00578103138480688	0.08953018983611111	0.02145720197209499
H91 Other hearing loss	0.03331395429737935	-0.13165622684978434	-0.09788307158721596	-0.0975876243692598	-0.04286827481968381	-0.1248097438501316	0.00222679866397911	-0.15773875439443316	-0.11821049009412116	0.02259993430854728	-0.03369146374149778	0.09363176963200924	-0.11208607370100872	-0.04369040695760302	0.02447224147706441	-0.0247987624681512	0.00532209459111807	4.907079774038346e-4	0.09561749765839198	-0.11868279246716212	-0.10676068553080044	-0.10426950318396468	-0.04623071551495186	0.08493962576203051	0.03638614158465182	-0.12310743366977205	-0.08058543031936737	-0.09366912987831334	-0.04188933586801709	0.03430312511217857	0.00625822182137618	-0.05739346767989559	0.01082755578713613	-0.13537276800167833	0.01833981122461097	-0.00162176767087227	-0.0616723061507098
I10 Essential (primary) hypertension	0.08388204297871596	-0.08107683353834534	-0.1225216725136594	-0.17578563462418384	-0.09212536643201844	-0.22968556660581343	0.122393041688268	-0.11970863546624302	-0.13486300494900422	0.13990351942087406	-0.183539398037729	0.26101674159637184	-0.2296309080771879	-0.07636848295874592	0.08663927631832503	0.08691181916047207	0.08731208137127783	0.12669764221690477	0.2821481863628352	-0.02078449648028172	-0.03683835262694819	-0.14224860107734488	-0.23573339727537573	-0.03437447022198989	0.08240935153931515	-0.1291286489249685	-0.24335957228316643	-0.2784771632973616	0.0523353162038084	0.1203746080049353	0.10721677791965388	0.02325849429858346	0.13970071270822476	-0.25516049948634995	0.09986855454767454	0.11800471445126706	-0.0729365538340078
I25 Chronic ischaemic heart disease	0.10832779781605588	-0.1459119445147526	-0.2359295363170382	-0.0780785536502943	0.04626036269927418	-0.15484687946335057	0.1457383823575372	-0.15984188756236714	-0.16247518460021007	0.08087632482682161	-0.15018994378237135	0.2638252842055643	-0.3178483483622268	-0.05684321596646799	0.09323931616044046	0.05202535102082124	0.08746521864413016	0.11697726807834063	0.2709195861238025	-0.06936360989920806	-0.08856328120095676	-0.11278231504133386	-0.1768199438600044	0.03020012164278873	0.0896699538623057	-0.11650494689757009	-0.20046145852880723	-0.25180290267480276	0.03102687867863001	0.06117108378683929	0.09549291445456512	0.01702015403761829	0.13520233845343313	-0.19762525399605949	0.07822105633390528	0.09482753038415552	-0.00164693046989811
I50 Heart failure	0.10334745130942868	-0.22680607973643713	-0.22090446865084465	-0.24817093687277103	-0.11421584264507632	-0.3050741179907008	0.14604859030911943	-0.2708510085076736	-0.19738944956521356	0.11917887659102316	-0.15073686284304727	0.2820447836291289	-0.2638764240688007	-0.1529171157371216	0.07416302058110699	0.08432302311556635	0.0455694494695695	0.02385181753229986	0.27083693492968275	-0.2069700853427748	-0.1850148698339112	-0.27069820668123373	-0.16773988360385292	0.1140731948788358	0.12549341801529446	-0.28770212119331134	-0.21234890200005657	-0.25829828790541237	-0.08052177329711473	0.08226253251017698	0.06494845446441828	-0.11652147522716406	0.01025241512947454	-0.32385582622819437	0.10645602749923803	0.06893786546522672	-0.1644434532808823
J18 Pneumonia, organism unspecified	-0.03264905826706248	-0.23941523794973377	-0.1451081697410503	-0.16646962503848742	-0.07308942391368826	-0.22474305748303253	0.07284567696559961	-0.2802974532165755	-0.2412736130384592	0.01660125363029211	-0.04201605655881193	0.29050138897412553	-0.1788980367959546	-0.15557378305195868	-0.01497319711768984	0.08682420518620287	-0.06206480315428815	0.06463973512113882	0.2552065068198693	-0.22891490686247473	-0.24680195414472528	-0.18316296321990613	-0.15713537629982788	0.16842546264123373	0.05666831322142872	-0.2184782097943242	-0.2250013672196267	-0.2546599065592058	-0.01103729309752705	0.12169776595951576	-0.05780190040256388	-0.05434725030065256	0.03183445699823634	-0.22944124962620663	-0.00775508603177147	-0.06742462328229838	-0.09394936231522431
J22 Unspecified acute lower respiratory infection	0.02756109761375323	-0.2397891899656903	-0.160270429355088	-0.15005826671530767	-0.05017895228357331	-0.2149365389825507	0.13356290680148114	-0.27398092883076075	-0.2424788256110743	0.04849013729573695	-0.03059978150770833	0.28303025680383603	-0.209499249543405	-0.1137308829984158	0.03693373677311843	0.09222582740320198	-0.00220810628046369	0.08515491721571444	0.26365011873897587	-0.19562632659718737	-0.21897558793985392	-0.16595872156193506	-0.1742906112406578	0.13952558485762256	0.09907809525310692	-0.19540922155441257	-0.234084232459304	-0.26325385009769087	0.00900967173535069	0.12631237903048556	0.00232846292711556	-0.03100072394947817	0.07027327084492313	-0.22332997376180017	0.07203935740380385	-0.01005735242924126	-0.07125276177939778
J44 Other chronic obstructive pulmonary disease	-0.0902182362619087	-0.2767130597224238	-0.07960704206778563	-0.2002786450084261	-0.1349245380139861	-0.2472727276364676	0.03796580698099609	-0.4239387492390236	-0.38113315767646416	-0.05987014264902853	-0.06459071563596382	0.3703034294841755	-0.1477534854989191	-0.1538520004307985	-0.01234774797635996	0.17047851911478043	-0.05614302971248437	0.1426466543741909	0.3776112733309899	-0.32600197989905205	-0.3661504362715605	-0.1765005334480644	-0.22263497426525983	0.2682495192091844	0.04368289890500853	-0.2381582616202811	-0.3236845172412802	-0.378941860214368	0.04780107869216771	0.206005620241339	-0.07480005176708716	-0.00675889049833013	0.08031448378148356	-0.24183188928700097	0.03651032981617065	-0.10379817848223556	-0.11243932577570086
K21 Gastro-oesophageal reflux disease	0.05186724641188956	-0.07290824771138753	-0.12189807576325064	-0.01310076699600474	0.04627512061933125	-0.04977878669226448	0.07655471370625502	-0.13365128086636824	-0.1549646234398529	0.01592056343870473	-0.06439521567331609	0.1888641117594736	-0.17768135801090806	-0.01475871412649991	0.05825250093694394	0.03751239310697577	0.05679647687254665	0.09785130543201956	0.18105122865469697	-0.07005977835674546	-0.1044019410400426	-0.02365974556676449	-0.10569886237613813	0.06380505886043136	0.05032143627164891	-0.0379091697315155	-0.13788797689899324	-0.17007337323663743	0.04183231283571197	0.03670323047442566	0.05438012203982385	0.03819705817202565	0.11163750915116868	-0.0818988878167552	0.05138324208270239	0.04361195551572927	0.03689317909849377
K76 Other diseases of liver	0.13519766543674913	-0.17243254870547411	-0.17733457627160917	-0.14881980524993504	-0.0442561596110431	-0.2603393434849179	0.02638595315685109	-0.2767627104116627	-0.3119219775349541	0.13152354237026417	-0.2207531234478926	0.30264687560486236	-0.3074467636684819	-0.05750530881692115	0.09257590147361308	0.10386259436174486	0.0880037470842941	0.1978770039806768	0.39386437177792233	-0.14595781096344437	-0.2273412041999997	-0.15351753359950293	-0.3271631997364263	0.07921128677672956	0.11139989967096128	-0.16897034482299964	-0.37749506237684544	-0.41342113214153936	0.13216390125848876	0.2819798786611912	0.11531782779616628	0.06985742724481377	0.21492420108875188	-0.26269256510357003	0.16866383274490518	0.13283933774242646	-0.00326333654860258
K80 Cholelithiasis	0.08803604031151577	-0.1728961808637964	-0.31624995848678933	-0.01190002222943611	0.13270232331358903	-0.10267877069894774	0.10495940819890448	-0.28410228195761295	-0.301672201872559	0.05301807918999234	-0.1096371279530878	0.30418701700446094	-0.4192986136074469	-0.02897281409520061	0.09522640951389892	0.06795962947548972	0.09853821239369304	0.17543355451968098	0.35885249275586034	-0.1514532625731453	-0.19803636170259817	-0.07438354468582156	-0.1927161353667715	0.1278072667164626	0.08883802355139099	-0.10462625312209038	-0.2536466576749859	-0.33096333446363285	0.06033222331272549	0.05558771928628164	0.1172984417478265	0.0495227101180327	0.2141580571215567	-0.18151863210347305	0.0648168881028634	0.13198908662281117	0.0911520900138707
L03 Cellulitis	0.06790407861007226	-0.26646057709787563	-0.15332995542725014	-0.1761849953880822	-0.08026432706975203	-0.24911691539307093	0.12584259587509705	-0.2765507934888433	-0.262832439109601	0.07374212400577293	-0.1154521080486214	0.26398906847721926	-0.22566688876271	-0.11329044281398096	0.08074864435872739	0.07572661545258146	0.04686055431058287	0.10032229628588374	0.29325101669544534	-0.17494649279481717	-0.2175985022342232	-0.17519770825292155	-0.2095879619039802	0.10261038381799883	0.15099254137703744	-0.1957035140994017	-0.2625849247378072	-0.29277884101137275	0.01685306507508006	0.14573929488241918	0.06690908807965958	-0.01883920027693083	0.08115130991692648	-0.25259434285491805	0.10938758538620132	0.06844481171754321	-0.07847716259198712
L89 Decubitus ulcer	-0.01622079325976759	-0.3102926151833895	-0.2114991676722322	-0.35253707829063063	-0.2018804172099309	-0.4125094532507481	-0.02836167757034856	-0.3906080877314478	-0.28181122634738875	0.07726445697697541	-0.06365416133707696	0.2809417141981615	-0.23873129173151444	-0.23662200942222575	-0.02161239598876311	0.04980869113970802	-0.14712084767307718	-0.01317690436778348	0.2944434273462431	-0.3502616794715777	-0.3182491806951814	-0.3512800374715587	-0.1761979145137786	0.22055156222597752	0.00839290058070754	-0.39701161440788374	-0.2646823346960441	-0.29314070690274796	-0.11992949717180028	0.13931207882284966	-0.11255862913332644	-0.18001561493239163	-0.04492264201436584	-0.40291062149412865	-0.0548889677420905	-0.11320563563323544	-0.25476141348032877
L97 Ulcer of lower limb, not elsewhere classified	0.2613728615585539	-0.3779733888058647	-0.27662621615025906	-0.4772038245229777	-0.28436831026995	-0.5591609878122829	0.17567025442489606	-0.473009247098061	-0.3621470082890126	0.22257611809091477	-0.21991992530688104	0.5060249711227257	-0.4084261918810033	-0.27783221246985174	0.11415864006550182	0.24307585867413453	0.04887523637764988	0.14310542477713042	0.5472660139424466	-0.30554792911033785	-0.3034424672275091	-0.4120228696588009	-0.3744993522509984	0.14151363566204633	0.2271911691650352	-0.4351971321105084	-0.4431242772997728	-0.5308818181197896	-0.03046144446573604	0.2509237653126547	0.12110691877941589	-0.09704023496135324	0.10430079472073273	-0.549956658330832	0.11183236813270332	0.16010642535283826	-0.28017950163201616
M10 Gout	0.18132099456430392	-0.0634247238940301	-0.05451639687638694	-0.15595834595030797	-0.1097397732560294	-0.26240118166828724	0.4630289314624586	-0.07668499202513303	-0.21823170050379137	0.17132369770968883	-0.36640787493424504	0.5128339969303772	-0.3008527704852227	-0.13407931479413562	0.17596889105082328	0.04018915174951984	0.17576578426789372	0.3793293371332175	0.5659934276684347	0.13494563591610595	-9.89140150925673e-4	-0.04867232791524252	-0.44435983860918266	-0.1581367877497044	0.1212778265158406	-0.00836463048125363	-0.43972174204995784	-0.54595031204612	0.2746219492613439	0.25989329336758304	0.22019177616186544	0.25768162585138027	0.37977094979467346	-0.23652510507216376	0.151117652210042	0.250039310830841	0.0306134570317648
M13 Other arthritis	0.01987942035370328	-0.1483759566586131	-0.09066616383378293	-0.08000671673136388	-0.0282000468249052	-0.122945640009646	0.07031956300623463	-0.13772754821817776	-0.15196679262265467	0.04999762167963774	-0.065834694252710907	0.21181897952307105	-0.1609118175726047	-0.05680680741734031	0.04782947838802111	0.02333244185460665	0.04922361537553235	0.11339188664658034	0.22056057303242832	-0.07160236284792873	-0.1057039464640012	-0.07034685166370229	-0.16051425896029958	0.04724038730384262	0.06907138714930412	-0.08011619602631609	-0.18824920317305113	-0.21756933322441388	0.05084849939547212	0.0841406012994791	0.05234512492391308	0.03304535752792413	0.112319522545012	-0.14153744970890272	0.01934604257549958	0.04946514277835586	-0.01293667636190795
M17 Gonarthrosis [arthrosis of knee]	0.04764137403541873	-0.09898432615958172	-0.06827609745796023	-0.00835198323405334	0.02199631962879972	-0.0427859190345311	0.1121424884992972	-0.08540171749028373	-0.13520610789920076	0.04872494786553864	-0.12797099811818807	0.20003267110244743	-0.1545503757738866	-0.0137787664589463	0.08206511669737587	0.02398872477556851	0.10764951999444894	0.14341248317448194	0.2142881620221884	-0.00964041710303409	-0.05938707003009912	-0.01084647041439877	-0.17836957193505937	0.0072289606946664	0.07299266554950681	-0.01181699491561667	-0.19460040430012385	-0.21915461110625736	0.10501114505154428	0.11911765754657802	0.11507991805085156	0.08864150622254147	0.14506083162855588	-0.06404338402933189	0.09675221544757306	0.12283114428505564	0.05405790068451879
N17 Acute renal failure	0.11353599859572326	-0.2321970403233319	-0.21316903696747228	-0.2216974436421104	-0.09222164107490095	-0.30150784698664246	0.33457577791453835	-0.27895166715577757	-0.2550378285615048	0.12402134006026194	-0.07551628396648644	0.37000527882783096	-0.30124660302897244	-0.11887274696971356	0.07774474996020443	0.08434176185044671	0.03388773801788277	0.12813260040096505	0.3749531474828616	-0.184378557148448	-0.21485610659227244	-0.22436699267280572	-0.25359462498982177	0.11262265728375906	0.12702671275486424	-0.242269407562566	-0.3023803208515701	-0.3612811528449511	0.011554013767477	0.14161990803484328	0.0548889237799158	-0.02721652014790066	0.11323086857705064	-0.3126718482908521	0.04572105455495208	0.05889613199547584	-0.106184303619448
N18 Chronic renal failure	0.18036029769089093	-0.22849278376825197	-0.34481131320129643	-0.2869983739321035	-0.09774021869281813	-0.3801787012422346	0.8692575161160714	-0.29456573749887444	-0.2374675122970489	0.17877130314555584	0.02150636274151193	0.37426289389236195	-0.455462334460642	-0.07167430506639814	0.11422596718712157	0.03147394029228346	0.09009473797434124	0.11314503619628172	0.4236669554499978	-0.17087102232939652	-0.152490234891376	-0.2788189177075812	-0.23362816231455488	0.06263371744526357	0.19099145959503755	-0.2893692511419109	-0.2735562939162611	-0.3704758823855244	-0.07234112494722453	0.01119882825492447	0.10457788365780168	-0.0855827308817504	0.1381287230166585	-0.42472829146540064	-0.02326207594737732	0.10374236732661074	-0.14382732537073145
N39 Other disorders of urinary system	0.01782079515198771	-0.17994613464507817	-0.17700723586838052	-0.14829552679751676	-0.04210970319921164	-0.20323326231698405	0.1169273595372872	-0.1982927343274403	-0.1659826020828286	0.05523530192734418	-0.06402684994671368	0.18917204127294376	-0.22059752821293296	-0.06655171692928852	0.02906037846889391	0.03026824739407422	0.00178335144371923	0.04628828235409518	0.21344128711248267	-0.13286546893519366	-0.1356462022451169	-0.17057048158387592	-0.1466188269921797	0.07571578934145863	0.06588485843590955	-0.18489874494434064	-0.18842737115971528	-0.21139484267142117	-0.02249689140360315	0.08999125484894799	0.01094553939970042	-0.054587463153128	0.05478596882234601	-0.2279185946540912	0.02028137622875902	0.01151408559404448	-0.07870124324654086
