# Supplementary material for: Atlas of plasma NMR biomarkers for health and disease in 118,461 individuals from the UK Biobank
Source: Nat Commun. 2023 Feb 3;14:604. doi: 10.1038/s41467-023-36231-7 (PMC9898515; doi:10.1038/s41467-023-36231-7)
Supplement: Supplementary file 4 — Source Data [file 41467_2023_36231_MOESM4_ESM.zip › source-data/Figure6_source_data.tsv]

disease	cohort	biomarker_name	group_name	estimate	se	pvalue
Cancer mortality	THL biobank cohorts, meta-analysis	Alanine	Amino acids	0.05515213522066751	0.02839848322566116	0.05212737828011728
Cancer mortality	UK biobank	Alanine	Amino acids	-0.01022039343162054	0.01580386701029806	0.5178247863298002
Cancer mortality	UK biobank, excluding individuals using cholesterol lowering medication	Alanine	Amino acids	-0.04761445870970206	0.01887397631778678	0.01164387820683918
Cancer mortality	THL biobank cohorts, meta-analysis	Glycine	Amino acids	0.02934386130241539	0.03044227019473714	0.33508688877418036
Cancer mortality	UK biobank	Glycine	Amino acids	-0.04743873759115635	0.01781241584837975	0.00773922041785025
Cancer mortality	UK biobank, excluding individuals using cholesterol lowering medication	Glycine	Amino acids	-0.03958077553817474	0.02073524890797811	0.05627960474053481
Cancer mortality	THL biobank cohorts, meta-analysis	Histidine	Amino acids	-0.07706162859781791	0.02927007778855405	0.00846895830998131
Cancer mortality	UK biobank	Histidine	Amino acids	-0.10764304907658212	0.01593018555777006	1.4070835587231844e-11
Cancer mortality	UK biobank, excluding individuals using cholesterol lowering medication	Histidine	Amino acids	-0.11499977507746616	0.01880362722252481	9.605608032673604e-10
Cancer mortality	THL biobank cohorts, meta-analysis	ApoB	Apolipoproteins	-0.04492963701188152	0.02987015533237264	0.13253893189176544
Cancer mortality	UK biobank	ApoB	Apolipoproteins	-0.10655033542210612	0.01551626245333625	6.55612984920087e-12
Cancer mortality	UK biobank, excluding individuals using cholesterol lowering medication	ApoB	Apolipoproteins	-0.07587594583915568	0.01893590233571353	6.149781574745091e-5
Cancer mortality	THL biobank cohorts, meta-analysis	ApoA1	Apolipoproteins	-0.06516144998422613	0.03024838992924953	0.03122353618504466
Cancer mortality	UK biobank	ApoA1	Apolipoproteins	-0.1006813420064971	0.01732919616397415	6.2500577480503294e-9
Cancer mortality	UK biobank, excluding individuals using cholesterol lowering medication	ApoA1	Apolipoproteins	-0.08351925803147296	0.02041817792224239	4.305622866290821e-5
Cancer mortality	THL biobank cohorts, meta-analysis	ApoB/ApoA1	Apolipoproteins	0.01565530291088399	0.03021998921926842	0.6044271360878946
Cancer mortality	UK biobank	ApoB/ApoA1	Apolipoproteins	-0.03958682027486553	0.01586012990618167	0.01256040297326545
Cancer mortality	UK biobank, excluding individuals using cholesterol lowering medication	ApoB/ApoA1	Apolipoproteins	-0.00917248198368551	0.01913214877079193	0.6316343950684954
Cancer mortality	THL biobank cohorts, meta-analysis	Phenylalanine	Aromatic amino acids	0.16375016561707123	0.02729741053311611	1.988500955640753e-9
Cancer mortality	UK biobank	Phenylalanine	Aromatic amino acids	0.0549871588636581	0.01532523115083799	3.332051565665252e-4
Cancer mortality	UK biobank, excluding individuals using cholesterol lowering medication	Phenylalanine	Aromatic amino acids	0.05701200235183559	0.01805183932702608	0.00158725991832998
Cancer mortality	THL biobank cohorts, meta-analysis	Tyrosine	Aromatic amino acids	0.04964961291815499	0.02876444471357833	0.08433377063547476
Cancer mortality	UK biobank	Tyrosine	Aromatic amino acids	0.0129719972546905	0.01555271442795161	0.4042435416457724
Cancer mortality	UK biobank, excluding individuals using cholesterol lowering medication	Tyrosine	Aromatic amino acids	0.01620431708139644	0.01828420386015309	0.3754845521138689
Cancer mortality	THL biobank cohorts, meta-analysis	Total BCAA	Branched-chain amino acids	0.00803229593791658	0.02982672591106158	0.7876998989265184
Cancer mortality	UK biobank	Total BCAA	Branched-chain amino acids	-0.02911753630728368	0.01628531080923067	0.07378194639508813
Cancer mortality	UK biobank, excluding individuals using cholesterol lowering medication	Total BCAA	Branched-chain amino acids	-0.04341868807592078	0.01934187577047752	0.02478082420795103
Cancer mortality	THL biobank cohorts, meta-analysis	Isoleucine	Branched-chain amino acids	0.03515416108690187	0.02902936201270208	0.22590063697661375
Cancer mortality	UK biobank	Isoleucine	Branched-chain amino acids	0.00519237074452157	0.01575210640811528	0.74167936414039215
Cancer mortality	UK biobank, excluding individuals using cholesterol lowering medication	Isoleucine	Branched-chain amino acids	-0.00483164529132087	0.0186911571349104	0.7960218262427844
Cancer mortality	THL biobank cohorts, meta-analysis	Leucine	Branched-chain amino acids	-0.01546859725987202	0.0301520167647747	0.6079371074158024
Cancer mortality	UK biobank	Leucine	Branched-chain amino acids	-0.04339750960458295	0.01639903005610055	0.00813665145887194
Cancer mortality	UK biobank, excluding individuals using cholesterol lowering medication	Leucine	Branched-chain amino acids	-0.05166142950931399	0.01946099709992543	0.00793992766638303
Cancer mortality	THL biobank cohorts, meta-analysis	Valine	Branched-chain amino acids	0.01111710476874654	0.02956082083451075	0.7068606598145577
Cancer mortality	UK biobank	Valine	Branched-chain amino acids	-0.02927377808603664	0.0162829277537415	0.07220548907339823
Cancer mortality	UK biobank, excluding individuals using cholesterol lowering medication	Valine	Branched-chain amino acids	-0.04695574108662918	0.01934122843897387	0.01519265217743577
Cancer mortality	THL biobank cohorts, meta-analysis	Total-C	Cholesterol	-0.09084808314325056	0.02893518495790149	0.00169115283943266
Cancer mortality	UK biobank	Total-C	Cholesterol	-0.15869490781232623	0.0153037193212432	3.406087334495762e-25
Cancer mortality	UK biobank, excluding individuals using cholesterol lowering medication	Total-C	Cholesterol	-0.13258390077522997	0.01883673855344156	1.9420808402017175e-12
Cancer mortality	THL biobank cohorts, meta-analysis	VLDL-C	Cholesterol	0.00357098892370065	0.02997846398248344	0.9051814937240152
Cancer mortality	UK biobank	VLDL-C	Cholesterol	-0.04764595851887001	0.01570271948187779	0.00241135436746899
Cancer mortality	UK biobank, excluding individuals using cholesterol lowering medication	VLDL-C	Cholesterol	-0.01910488009246993	0.01907051200513089	0.3164391544817225
Cancer mortality	THL biobank cohorts, meta-analysis	Clinical LDL-C	Cholesterol	-0.10933986405448937	0.02914303974824413	1.7554528693319486e-4
Cancer mortality	UK biobank	Clinical LDL-C	Cholesterol	-0.16213107325763687	0.01488623912500825	1.2676296535772986e-27
Cancer mortality	UK biobank, excluding individuals using cholesterol lowering medication	Clinical LDL-C	Cholesterol	-0.13833610514808783	0.01829631553731571	4.0037520312007233e-14
Cancer mortality	THL biobank cohorts, meta-analysis	HDL-C	Cholesterol	-0.0728332477709105	0.03048693828719991	0.01689437445656917
Cancer mortality	UK biobank	HDL-C	Cholesterol	-0.1284659061721773	0.01772536580417954	4.243016160867087e-13
Cancer mortality	UK biobank, excluding individuals using cholesterol lowering medication	HDL-C	Cholesterol	-0.10493336460902147	0.02077609873849294	4.402468942652767e-7
Cancer mortality	THL biobank cohorts, meta-analysis	Omega-3 %	Fatty acid ratios	-0.09217187154855871	0.02780054034338151	9.148899493445184e-4
Cancer mortality	UK biobank	Omega-3 %	Fatty acid ratios	-0.1757301557403252	0.0158456632254741	1.4011461705533563e-28
Cancer mortality	UK biobank, excluding individuals using cholesterol lowering medication	Omega-3 %	Fatty acid ratios	-0.1949639323223359	0.01853706635026552	7.17383310906697e-26
Cancer mortality	THL biobank cohorts, meta-analysis	Omega-6 %	Fatty acid ratios	-0.10190016462336556	0.02661733088966917	1.2901100625444033e-4
Cancer mortality	UK biobank	Omega-6 %	Fatty acid ratios	-0.13393416651878146	0.01473231490260098	9.796748382319293e-20
Cancer mortality	UK biobank, excluding individuals using cholesterol lowering medication	Omega-6 %	Fatty acid ratios	-0.13209908424694486	0.01741860106189149	3.355935493323184e-14
Cancer mortality	THL biobank cohorts, meta-analysis	PUFA %	Fatty acid ratios	-0.13335508582192748	0.02530105221252616	1.358801584552118e-7
Cancer mortality	UK biobank	PUFA %	Fatty acid ratios	-0.18586948164487788	0.01439423377558718	3.813145176738743e-38
Cancer mortality	UK biobank, excluding individuals using cholesterol lowering medication	PUFA %	Fatty acid ratios	-0.1914763629917388	0.01692083284292998	1.0933222267839931e-29
Cancer mortality	THL biobank cohorts, meta-analysis	MUFA %	Fatty acid ratios	0.11658098038102156	0.02817986959921669	3.5182933911525414e-5
Cancer mortality	UK biobank	MUFA %	Fatty acid ratios	0.19669453891576227	0.01596909521071208	7.31916803326345e-35
Cancer mortality	UK biobank, excluding individuals using cholesterol lowering medication	MUFA %	Fatty acid ratios	0.18763389318789844	0.01895057421986578	4.112082668229718e-23
Cancer mortality	THL biobank cohorts, meta-analysis	SFA %	Fatty acid ratios	0.13553357430755916	0.02543897043609281	9.941320644274793e-8
Cancer mortality	UK biobank	SFA %	Fatty acid ratios	0.12187689455148666	0.0153084406794957	1.700788179740299e-15
Cancer mortality	UK biobank, excluding individuals using cholesterol lowering medication	SFA %	Fatty acid ratios	0.14917198492826927	0.01808885571277523	1.629325639731814e-16
Cancer mortality	THL biobank cohorts, meta-analysis	DHA %	Fatty acid ratios	-0.08873156308884365	0.0265606822210321	8.356415890198415e-4
Cancer mortality	UK biobank	DHA %	Fatty acid ratios	-0.17661934697837364	0.01563958545518824	1.4194621808094363e-29
Cancer mortality	UK biobank, excluding individuals using cholesterol lowering medication	DHA %	Fatty acid ratios	-0.18389851116219347	0.01843912629132171	1.995347978659413e-23
Cancer mortality	THL biobank cohorts, meta-analysis	PUFA/MUFA	Fatty acid ratios	-0.1430706614042903	0.02723913260944083	1.5013472923660066e-7
Cancer mortality	UK biobank	PUFA/MUFA	Fatty acid ratios	-0.20316251199257393	0.01562195895488931	1.1470107818743607e-38
Cancer mortality	UK biobank, excluding individuals using cholesterol lowering medication	PUFA/MUFA	Fatty acid ratios	-0.2017616442147286	0.01847121366928851	8.945935163977081e-28
Cancer mortality	THL biobank cohorts, meta-analysis	Omega-6/Omega-3	Fatty acid ratios	0.04209143109890036	0.02854675225518308	0.14035413453159534
Cancer mortality	UK biobank	Omega-6/Omega-3	Fatty acid ratios	0.11793780212468905	0.01590694130865907	1.2232877789664269e-13
Cancer mortality	UK biobank, excluding individuals using cholesterol lowering medication	Omega-6/Omega-3	Fatty acid ratios	0.1432682313873551	0.01863361742574134	1.4864145051866665e-14
Cancer mortality	THL biobank cohorts, meta-analysis	Total fatty acids	Fatty acids	0.00297220559425598	0.03020988967691269	0.9216264380092634
Cancer mortality	UK biobank	Total fatty acids	Fatty acids	-0.02526101312911914	0.01595785365207092	0.11342530944805172
Cancer mortality	UK biobank, excluding individuals using cholesterol lowering medication	Total fatty acids	Fatty acids	-0.00982418499547157	0.01918552279955673	0.6086073331865376
Cancer mortality	THL biobank cohorts, meta-analysis	Omega-3	Fatty acids	-0.06005311455625196	0.0285308313947068	0.03530438523719582
Cancer mortality	UK biobank	Omega-3	Fatty acids	-0.14860424930482097	0.01653487337175331	2.533250605630585e-19
Cancer mortality	UK biobank, excluding individuals using cholesterol lowering medication	Omega-3	Fatty acids	-0.16033428629143998	0.01937688385985257	1.2898120205809263e-16
Cancer mortality	THL biobank cohorts, meta-analysis	Omega-6	Fatty acids	-0.06720124219667269	0.029479753516999	0.02263304186829208
Cancer mortality	UK biobank	Omega-6	Fatty acids	-0.12854147021290335	0.01592968890406686	7.070120011847776e-16
Cancer mortality	UK biobank, excluding individuals using cholesterol lowering medication	Omega-6	Fatty acids	-0.1077824421793956	0.01914380701645906	1.8005639303470332e-8
Cancer mortality	THL biobank cohorts, meta-analysis	PUFA	Fatty acids	-0.07778945438222018	0.02993028939702587	0.00934900200390769
Cancer mortality	UK biobank	PUFA	Fatty acids	-0.15211766993371167	0.01609059608768119	3.2667200873199323e-21
Cancer mortality	UK biobank, excluding individuals using cholesterol lowering medication	PUFA	Fatty acids	-0.13823787251193229	0.01928434437168047	7.587995104872361e-13
Cancer mortality	THL biobank cohorts, meta-analysis	MUFA	Fatty acids	0.04579420096844421	0.02943945060465936	0.11981785548788142
Cancer mortality	UK biobank	MUFA	Fatty acids	0.06069529789635948	0.01575626051092016	1.1709075601832e-4
Cancer mortality	UK biobank, excluding individuals using cholesterol lowering medication	MUFA	Fatty acids	0.06996451190717856	0.01875462077815668	1.9108400230811857e-4
Cancer mortality	THL biobank cohorts, meta-analysis	SFA	Fatty acids	0.04177679112012596	0.02947969552267092	0.15644264024600155
Cancer mortality	UK biobank	SFA	Fatty acids	0.01092512111890183	0.01580333825027058	0.48936616276058753
Cancer mortality	UK biobank, excluding individuals using cholesterol lowering medication	SFA	Fatty acids	0.03529410732040596	0.01892165583682107	0.06214275105596029
Cancer mortality	THL biobank cohorts, meta-analysis	DHA	Fatty acids	-0.07099077540261968	0.02773537580419998	0.01048002301155954
Cancer mortality	UK biobank	DHA	Fatty acids	-0.18911740330796123	0.01682346167954892	2.5562085791893827e-29
Cancer mortality	UK biobank, excluding individuals using cholesterol lowering medication	DHA	Fatty acids	-0.1879253888529728	0.01963614763509428	1.0651375865630471e-21
Cancer mortality	THL biobank cohorts, meta-analysis	Creatinine	Fluid balance	-0.05295880063971732	0.03105810244850827	0.0881659886701371
Cancer mortality	UK biobank	Creatinine	Fluid balance	0.05066464749070177	0.0177415696575944	0.00429417090938822
Cancer mortality	UK biobank, excluding individuals using cholesterol lowering medication	Creatinine	Fluid balance	0.0332779227511411	0.0213822780660002	0.11962917513691916
Cancer mortality	THL biobank cohorts, meta-analysis	Albumin	Fluid balance	-0.17772213387425892	0.02752110419075971	1.0632919637170039e-10
Cancer mortality	UK biobank	Albumin	Fluid balance	-0.17897922922272608	0.01508364638825199	1.7823367585928346e-32
Cancer mortality	UK biobank, excluding individuals using cholesterol lowering medication	Albumin	Fluid balance	-0.1936030853260696	0.01775433384031569	1.09630013262552e-27
Cancer mortality	THL biobank cohorts, meta-analysis	Glucose	Glycolysis related metabolites	0.03203172443043479	0.02861708211860515	0.26300287045891413
Cancer mortality	UK biobank	Glucose	Glycolysis related metabolites	0.04853285782946249	0.01606066900341371	0.00251238875230159
Cancer mortality	UK biobank, excluding individuals using cholesterol lowering medication	Glucose	Glycolysis related metabolites	0.01293659292062036	0.01895907526250577	0.49502206813295985
Cancer mortality	THL biobank cohorts, meta-analysis	Lactate	Glycolysis related metabolites	0.1785784308330176	0.02753476564189144	8.840161326560477e-11
Cancer mortality	UK biobank	Lactate	Glycolysis related metabolites	0.04481394610207267	0.01649699242593085	0.00659778120085281
Cancer mortality	UK biobank, excluding individuals using cholesterol lowering medication	Lactate	Glycolysis related metabolites	0.03274820283518125	0.01952804264337261	0.09354573309737864
Cancer mortality	THL biobank cohorts, meta-analysis	Glycoprotein acetyls	Inflammation	0.23555291148888577	0.02895759080484111	4.1394992414089933e-16
Cancer mortality	UK biobank	Glycoprotein acetyls	Inflammation	0.22033843052612795	0.01556363105853446	1.684253316676557e-45
Cancer mortality	UK biobank, excluding individuals using cholesterol lowering medication	Glycoprotein acetyls	Inflammation	0.22995554301798993	0.0182436005795112	1.988685117669718e-36
Cancer mortality	THL biobank cohorts, meta-analysis	Total triglycerides	Triglycerides	0.05463385786521037	0.02858342941366211	0.05595548395618782
Cancer mortality	UK biobank	Total triglycerides	Triglycerides	0.03911783730182078	0.01592385130412452	0.01402758186897487
Cancer mortality	UK biobank, excluding individuals using cholesterol lowering medication	Total triglycerides	Triglycerides	0.04244046025190818	0.01883649383145407	0.02425299172892334
