# Supplementary material for: Atlas of plasma NMR biomarkers for health and disease in 118,461 individuals from the UK Biobank
Source: Nat Commun. 2023 Feb 3;14:604. doi: 10.1038/s41467-023-36231-7 (PMC9898515; doi:10.1038/s41467-023-36231-7)
Supplement: Supplementary file 4 — Source Data [file 41467_2023_36231_MOESM4_ESM.zip › source-data/Figure2e_source_data.tsv]

biomarker_name	group_name	disease	chapter	estimate	se	pvalue
Total BCAA	Branched-chain amino acids	H36 Retinal disorders in diseases cl. elsw.	Diseases of the eye and adnexa	0.46935051181297827	0.03381129250645787	8.204155206254818e-44
Total BCAA	Branched-chain amino acids	E11 Type 2 diabetes mellitus	Endocrine, nutritional and metabolic diseases	0.39616094703174	0.0107949409721579	7.643360370164323e-292
Total BCAA	Branched-chain amino acids	E14 Unspecified diabetes mellitus	Endocrine, nutritional and metabolic diseases	0.33954949134420914	0.02680940043471384	9.20505692105826e-37
Total BCAA	Branched-chain amino acids	G63 Polyneuropathy in diseases cl. elsw.	Diseases of the nervous system	0.3380763858299054	0.05570937066769905	1.2905170948908601e-9
Total BCAA	Branched-chain amino acids	E10 Type 1 diabetes mellitus	Endocrine, nutritional and metabolic diseases	0.30110009500854046	0.0393129487563772	1.8730401510706647e-14
Total BCAA	Branched-chain amino acids	E66 Overweight and obesity	Endocrine, nutritional and metabolic diseases	0.26555597112823653	0.01120041212728244	2.878711274876867e-124
Total BCAA	Branched-chain amino acids	M81 Osteoporosis w/o current pathological fracture	Diseases of the musculoskeletal system and connective tissue	-0.22988673620479816	0.01953195481973198	5.587256456132869e-32
Total BCAA	Branched-chain amino acids	J47 Bronchiectasis	Diseases of the respiratory system	-0.22681236858840867	0.03492432743883589	8.336789133551159e-11
Total BCAA	Branched-chain amino acids	J43 Emphysema	Diseases of the respiratory system	-0.2242168354535452	0.03662331137876098	9.226678882223955e-10
Total BCAA	Branched-chain amino acids	G47 Sleep disorders	Diseases of the nervous system	0.2235102454714779	0.02220370236370087	7.781214945752146e-24
Total BCAA	Branched-chain amino acids	M10 Gout	Diseases of the musculoskeletal system and connective tissue	0.22019177616186544	0.02209519416970321	2.155771966061307e-23
Total BCAA	Branched-chain amino acids	K40 Inguinal hernia	Diseases of the digestive system	-0.14845727688028112	0.01872889976806078	2.251517994225951e-15
Total BCAA	Branched-chain amino acids	E78 Disorders of lipoprotein metabolism	Endocrine, nutritional and metabolic diseases	0.12723270074172385	0.00863505476365828	3.873923132511206e-49
Total BCAA	Branched-chain amino acids	I20 Angina pectoris	Diseases of the circulatory system	0.1175403672514352	0.01485558435263874	2.5287796012959945e-15
Total BCAA	Branched-chain amino acids	K80 Cholelithiasis	Diseases of the digestive system	0.1172984417478265	0.01634514769272476	7.15990099725034e-13
Total BCAA	Branched-chain amino acids	M17 Osteoarthritis of knee	Diseases of the musculoskeletal system and connective tissue	0.11507991805085156	0.01221259821926433	4.3817326041267055e-21
Total BCAA	Branched-chain amino acids	I10 Essential (primary) hypertension	Diseases of the circulatory system	0.10721677791965388	0.0063552348839275	7.401044459469985e-64
Total BCAA	Branched-chain amino acids	N18 Chronic kidney disease (CKD)	Diseases of the genitourinary system	0.10457788365780168	0.01559835577937309	2.0221187237443393e-11
Total BCAA	Branched-chain amino acids	F17 Nicotine dependence	Mental, Behavioral and Neurodevelopmental disorders	-0.10287943645178456	0.01483968812602227	4.12818167944887e-12
Total BCAA	Branched-chain amino acids	I25 Chronic ischemic heart disease	Diseases of the circulatory system	0.09549291445456512	0.011479314044985	8.893694655235517e-17
