# Supplementary material for: Atlas of plasma NMR biomarkers for health and disease in 118,461 individuals from the UK Biobank
Source: Nat Commun. 2023 Feb 3;14:604. doi: 10.1038/s41467-023-36231-7 (PMC9898515; doi:10.1038/s41467-023-36231-7)
Supplement: Supplementary file 4 — Source Data [file 41467_2023_36231_MOESM4_ESM.zip › source-data/Figure6b_source_data.tsv]

disease	cohort	biomarker_name	group_name	estimate	se	pvalue
Major adverse cardiovascular event	THL biobank cohorts, meta-analysis	Alanine	Amino acids	0.1477254411836055	0.0148141591216619	2.0230324902229006e-23
Major adverse cardiovascular event	UK biobank	Alanine	Amino acids	0.07425454381624183	0.01240293230001585	2.139387685513101e-9
Major adverse cardiovascular event	UK biobank, excluding individuals using cholesterol lowering medication	Alanine	Amino acids	0.00273143181495703	0.01556148728650152	0.8606670397331551
Major adverse cardiovascular event	THL biobank cohorts, meta-analysis	Glycine	Amino acids	-0.03628070570195752	0.01613901104152495	0.02457536463990019
Major adverse cardiovascular event	UK biobank	Glycine	Amino acids	-0.12149177608704544	0.01506622783688204	7.39294761338573e-16
Major adverse cardiovascular event	UK biobank, excluding individuals using cholesterol lowering medication	Glycine	Amino acids	-0.119387078671157	0.01830266679768577	6.894542928139977e-11
Major adverse cardiovascular event	THL biobank cohorts, meta-analysis	Histidine	Amino acids	-0.05203277274334231	0.01535501888958436	7.023780103272275e-4
Major adverse cardiovascular event	UK biobank	Histidine	Amino acids	-0.1135076569489488	0.01273695771554822	5.0266257017043105e-19
Major adverse cardiovascular event	UK biobank, excluding individuals using cholesterol lowering medication	Histidine	Amino acids	-0.11860948627214785	0.01564855327446766	3.4667114181643744e-14
Major adverse cardiovascular event	THL biobank cohorts, meta-analysis	ApoB	Apolipoproteins	0.0647336837455695	0.01566722568069888	3.599494624645052e-5
Major adverse cardiovascular event	UK biobank	ApoB	Apolipoproteins	-0.05685092826400498	0.0123985445412641	4.5335569567737386e-6
Major adverse cardiovascular event	UK biobank, excluding individuals using cholesterol lowering medication	ApoB	Apolipoproteins	0.08553666396931062	0.01567369905626781	4.8332742263510663e-8
Major adverse cardiovascular event	THL biobank cohorts, meta-analysis	ApoA1	Apolipoproteins	-0.10417274237279694	0.01590756778070553	5.8068109180979486e-11
Major adverse cardiovascular event	UK biobank	ApoA1	Apolipoproteins	-0.20383138773372889	0.01409283649821676	2.0612305552836404e-47
Major adverse cardiovascular event	UK biobank, excluding individuals using cholesterol lowering medication	ApoA1	Apolipoproteins	-0.1823283478954225	0.01729449612149761	5.497863251893978e-26
Major adverse cardiovascular event	THL biobank cohorts, meta-analysis	ApoB/ApoA1	Apolipoproteins	0.1222960107014682	0.01574051812227628	7.879436373479838e-15
Major adverse cardiovascular event	UK biobank	ApoB/ApoA1	Apolipoproteins	0.05039636790195735	0.01259540750588822	6.303002619453077e-5
Major adverse cardiovascular event	UK biobank, excluding individuals using cholesterol lowering medication	ApoB/ApoA1	Apolipoproteins	0.16830003766926802	0.01571265106801181	9.026643509941756e-27
Major adverse cardiovascular event	THL biobank cohorts, meta-analysis	Phenylalanine	Aromatic amino acids	0.20184240464588976	0.01434756204811554	5.96819158534267e-45
Major adverse cardiovascular event	UK biobank	Phenylalanine	Aromatic amino acids	0.09474483371333998	0.01211837327743029	5.355003383626623e-15
Major adverse cardiovascular event	UK biobank, excluding individuals using cholesterol lowering medication	Phenylalanine	Aromatic amino acids	0.08510004830071727	0.01494367178400467	1.2357349793375946e-8
Major adverse cardiovascular event	THL biobank cohorts, meta-analysis	Tyrosine	Aromatic amino acids	0.11328798450911602	0.01483825414973479	2.2606695968246843e-14
Major adverse cardiovascular event	UK biobank	Tyrosine	Aromatic amino acids	0.06622267242464344	0.01229634791909046	7.222097508731235e-8
Major adverse cardiovascular event	UK biobank, excluding individuals using cholesterol lowering medication	Tyrosine	Aromatic amino acids	0.07145519350080048	0.01504985897450725	2.055417658378255e-6
Major adverse cardiovascular event	THL biobank cohorts, meta-analysis	Total BCAA	Branched-chain amino acids	0.08072955575329933	0.01542835939631338	1.671936369973574e-7
Major adverse cardiovascular event	UK biobank	Total BCAA	Branched-chain amino acids	0.04730838162306783	0.01266949873352184	1.88434522404654e-4
Major adverse cardiovascular event	UK biobank, excluding individuals using cholesterol lowering medication	Total BCAA	Branched-chain amino acids	0.03278250017588471	0.01564089984169378	0.03608687531317476
Major adverse cardiovascular event	THL biobank cohorts, meta-analysis	Isoleucine	Branched-chain amino acids	0.06393670299718429	0.01511250692400516	2.329501291641592e-5
Major adverse cardiovascular event	UK biobank	Isoleucine	Branched-chain amino acids	0.0598283251378033	0.0122362155001181	1.0111972805043732e-6
Major adverse cardiovascular event	UK biobank, excluding individuals using cholesterol lowering medication	Isoleucine	Branched-chain amino acids	0.04874970737080241	0.01511085397170397	0.0012547263544556
Major adverse cardiovascular event	THL biobank cohorts, meta-analysis	Leucine	Branched-chain amino acids	0.05578186458387201	0.01556258150024605	3.379082520707558e-4
Major adverse cardiovascular event	UK biobank	Leucine	Branched-chain amino acids	0.02942470940510789	0.01269883672931663	0.02049727797732048
Major adverse cardiovascular event	UK biobank, excluding individuals using cholesterol lowering medication	Leucine	Branched-chain amino acids	0.01937015460018308	0.01568014384618739	0.2167076536038625
Major adverse cardiovascular event	THL biobank cohorts, meta-analysis	Valine	Branched-chain amino acids	0.09482189225766492	0.01529518232160189	5.665671367111779e-10
Major adverse cardiovascular event	UK biobank	Valine	Branched-chain amino acids	0.05280775941117083	0.01267945344543268	3.115855814226258e-5
Major adverse cardiovascular event	UK biobank, excluding individuals using cholesterol lowering medication	Valine	Branched-chain amino acids	0.03618297113355138	0.01565111158705876	0.02078613122257168
Major adverse cardiovascular event	THL biobank cohorts, meta-analysis	Total-C	Cholesterol	-0.01615958432802792	0.01552770649719762	0.2980177878220103
Major adverse cardiovascular event	UK biobank	Total-C	Cholesterol	-0.15322197178036318	0.01215253975227431	1.902259144863699e-36
Major adverse cardiovascular event	UK biobank, excluding individuals using cholesterol lowering medication	Total-C	Cholesterol	-0.02558220868973558	0.01584136642990774	0.10633254310952772
Major adverse cardiovascular event	THL biobank cohorts, meta-analysis	VLDL-C	Cholesterol	0.1270804616806754	0.0155511235779514	3.03855917808782e-16
Major adverse cardiovascular event	UK biobank	VLDL-C	Cholesterol	0.00156554180297914	0.01261222129114829	0.9012131755664748
Major adverse cardiovascular event	UK biobank, excluding individuals using cholesterol lowering medication	VLDL-C	Cholesterol	0.1306506751584938	0.01588354184013669	1.943168342090126e-16
Major adverse cardiovascular event	THL biobank cohorts, meta-analysis	Clinical LDL-C	Cholesterol	-0.01353008399562789	0.01568465903169003	0.3883399986139733
Major adverse cardiovascular event	UK biobank	Clinical LDL-C	Cholesterol	-0.1251591112095859	0.01190874423104939	7.781752053200748e-26
Major adverse cardiovascular event	UK biobank, excluding individuals using cholesterol lowering medication	Clinical LDL-C	Cholesterol	0.00790212344748348	0.01560952637099659	0.6126901196070309
Major adverse cardiovascular event	THL biobank cohorts, meta-analysis	HDL-C	Cholesterol	-0.1690992560739406	0.01615579283563397	1.2273733934468883e-25
Major adverse cardiovascular event	UK biobank	HDL-C	Cholesterol	-0.2475501033592677	0.01460204117853015	1.8251751596428063e-64
Major adverse cardiovascular event	UK biobank, excluding individuals using cholesterol lowering medication	HDL-C	Cholesterol	-0.22271409329428116	0.01783440424096043	8.692764828706927e-36
Major adverse cardiovascular event	THL biobank cohorts, meta-analysis	Omega-3 %	Fatty acid ratios	-0.07549770706379873	0.01466898976922549	2.650300843751693e-7
Major adverse cardiovascular event	UK biobank	Omega-3 %	Fatty acid ratios	-0.15975935753655743	0.01265352748822974	1.5242389002871733e-36
Major adverse cardiovascular event	UK biobank, excluding individuals using cholesterol lowering medication	Omega-3 %	Fatty acid ratios	-0.1929509804649457	0.01540756828295208	5.579083251871277e-36
Major adverse cardiovascular event	THL biobank cohorts, meta-analysis	Omega-6 %	Fatty acid ratios	-0.2079585524310765	0.01326103622772028	2.010725882309813e-55
Major adverse cardiovascular event	UK biobank	Omega-6 %	Fatty acid ratios	-0.1447023011602816	0.01152842729974988	3.886657976970973e-36
Major adverse cardiovascular event	UK biobank, excluding individuals using cholesterol lowering medication	Omega-6 %	Fatty acid ratios	-0.1425159571864794	0.01416441880634875	8.17047231853356e-24
Major adverse cardiovascular event	THL biobank cohorts, meta-analysis	PUFA %	Fatty acid ratios	-0.22265775586661624	0.01283184181465103	1.9058896230361064e-67
Major adverse cardiovascular event	UK biobank	PUFA %	Fatty acid ratios	-0.18668899604794503	0.01134178045954022	7.076057134443491e-61
Major adverse cardiovascular event	UK biobank, excluding individuals using cholesterol lowering medication	PUFA %	Fatty acid ratios	-0.19549703120852613	0.01381945724923363	1.962701766057852e-45
Major adverse cardiovascular event	THL biobank cohorts, meta-analysis	MUFA %	Fatty acid ratios	0.22567216195633297	0.01469471242880119	3.161330609996563e-53
Major adverse cardiovascular event	UK biobank	MUFA %	Fatty acid ratios	0.2341997847938392	0.01269408432531989	5.260859284155471e-76
Major adverse cardiovascular event	UK biobank, excluding individuals using cholesterol lowering medication	MUFA %	Fatty acid ratios	0.23700943838615132	0.01565576384917911	8.984144478556136e-52
Major adverse cardiovascular event	THL biobank cohorts, meta-analysis	SFA %	Fatty acid ratios	0.17604476219015694	0.01350116853401921	7.319815004364061e-39
Major adverse cardiovascular event	UK biobank	SFA %	Fatty acid ratios	0.07692252022557955	0.01214889437651923	2.425566798685596e-10
Major adverse cardiovascular event	UK biobank, excluding individuals using cholesterol lowering medication	SFA %	Fatty acid ratios	0.10481360477579772	0.01495493762384283	2.406652155979381e-12
Major adverse cardiovascular event	THL biobank cohorts, meta-analysis	DHA %	Fatty acid ratios	-0.13018369906777486	0.01425617872168259	6.740784626629053e-20
Major adverse cardiovascular event	UK biobank	DHA %	Fatty acid ratios	-0.18775928337125564	0.0124371625365297	1.7041491999498582e-51
Major adverse cardiovascular event	UK biobank, excluding individuals using cholesterol lowering medication	DHA %	Fatty acid ratios	-0.22069417743317865	0.01524427526802007	1.6887536183924244e-47
Major adverse cardiovascular event	THL biobank cohorts, meta-analysis	PUFA/MUFA	Fatty acid ratios	-0.2448374235222479	0.01413871617223875	3.513164755657908e-67
Major adverse cardiovascular event	UK biobank	PUFA/MUFA	Fatty acid ratios	-0.2250128996650597	0.01237454051045138	6.969204144575215e-74
Major adverse cardiovascular event	UK biobank, excluding individuals using cholesterol lowering medication	PUFA/MUFA	Fatty acid ratios	-0.2329417263499284	0.01518940376768165	4.407779878008315e-53
Major adverse cardiovascular event	THL biobank cohorts, meta-analysis	Omega-6/Omega-3	Fatty acid ratios	0.00197076570758534	0.0149921066657824	0.895416525968128
Major adverse cardiovascular event	UK biobank	Omega-6/Omega-3	Fatty acid ratios	0.09625556466814578	0.01268577900931649	3.2569728588406583e-14
Major adverse cardiovascular event	UK biobank, excluding individuals using cholesterol lowering medication	Omega-6/Omega-3	Fatty acid ratios	0.13204875835299004	0.01547659496189436	1.4364230260945678e-17
Major adverse cardiovascular event	THL biobank cohorts, meta-analysis	Total fatty acids	Fatty acids	0.12826211160723003	0.01577976735567081	4.3548272616985127e-16
Major adverse cardiovascular event	UK biobank	Total fatty acids	Fatty acids	-8.856135822306762e-4	0.01263820236009814	0.9441344969327898
Major adverse cardiovascular event	UK biobank, excluding individuals using cholesterol lowering medication	Total fatty acids	Fatty acids	0.0816914589719195	0.01572420328718057	2.044245130171973e-7
Major adverse cardiovascular event	THL biobank cohorts, meta-analysis	Omega-3	Fatty acids	0.01111616573415113	0.0147789474521757	0.45195351810729256
Major adverse cardiovascular event	UK biobank	Omega-3	Fatty acids	-0.12849083106799888	0.0131789956930883	1.8507273672145215e-22
Major adverse cardiovascular event	UK biobank, excluding individuals using cholesterol lowering medication	Omega-3	Fatty acids	-0.11589046015367016	0.0159952091996126	4.314092313210368e-13
Major adverse cardiovascular event	THL biobank cohorts, meta-analysis	Omega-6	Fatty acids	0.00671046188745247	0.01555097648913485	0.6660947772110708
Major adverse cardiovascular event	UK biobank	Omega-6	Fatty acids	-0.10811877152821052	0.0126787565915707	1.4947557308484806e-17
Major adverse cardiovascular event	UK biobank, excluding individuals using cholesterol lowering medication	Omega-6	Fatty acids	0.0026144731607982	0.01588347076024661	0.8692561613605412
Major adverse cardiovascular event	THL biobank cohorts, meta-analysis	PUFA	Fatty acids	0.00774505756676584	0.01580878231351187	0.6241896622989946
Major adverse cardiovascular event	UK biobank	PUFA	Fatty acids	-0.12682955007905747	0.01280427704764708	3.949856343572139e-23
Major adverse cardiovascular event	UK biobank, excluding individuals using cholesterol lowering medication	PUFA	Fatty acids	-0.03043445659407558	0.01600692425768066	0.05725870959007072
Major adverse cardiovascular event	THL biobank cohorts, meta-analysis	MUFA	Fatty acids	0.1689732049652139	0.01510757796874941	4.8473021916889285e-29
Major adverse cardiovascular event	UK biobank	MUFA	Fatty acids	0.09146904290834808	0.01244109223185854	1.9501246189706442e-13
Major adverse cardiovascular event	UK biobank, excluding individuals using cholesterol lowering medication	MUFA	Fatty acids	0.1468185378649246	0.01528590186562354	7.62813323110867e-22
Major adverse cardiovascular event	THL biobank cohorts, meta-analysis	SFA	Fatty acids	0.15068176165338057	0.01532047350129673	7.931493839579147e-23
Major adverse cardiovascular event	UK biobank	SFA	Fatty acids	0.019056014193932	0.01251756219816449	0.12792333899328112
Major adverse cardiovascular event	UK biobank, excluding individuals using cholesterol lowering medication	SFA	Fatty acids	0.09727149168853848	0.01546381856417649	3.1692778276218664e-10
Major adverse cardiovascular event	THL biobank cohorts, meta-analysis	DHA	Fatty acids	-0.04311864214200691	0.01454764802595615	0.00303708080859099
Major adverse cardiovascular event	UK biobank	DHA	Fatty acids	-0.19077263131159855	0.01349599412320259	2.2949660575915322e-45
Major adverse cardiovascular event	UK biobank, excluding individuals using cholesterol lowering medication	DHA	Fatty acids	-0.1746704805488368	0.01633106418359194	1.06730135452451e-26
Major adverse cardiovascular event	THL biobank cohorts, meta-analysis	Creatinine	Fluid balance	0.01745900284045209	0.0166008737005733	0.2929409716922269
Major adverse cardiovascular event	UK biobank	Creatinine	Fluid balance	0.12672271949065964	0.01372837485166226	2.688306302483409e-20
Major adverse cardiovascular event	UK biobank, excluding individuals using cholesterol lowering medication	Creatinine	Fluid balance	0.08815144880227227	0.01730821720491716	3.5236664848477997e-7
Major adverse cardiovascular event	THL biobank cohorts, meta-analysis	Albumin	Fluid balance	-0.14277686670655998	0.01490513753973497	9.795379501219446e-22
Major adverse cardiovascular event	UK biobank	Albumin	Fluid balance	-0.18483324682011515	0.01200628054170844	1.7760995030970446e-53
Major adverse cardiovascular event	UK biobank, excluding individuals using cholesterol lowering medication	Albumin	Fluid balance	-0.17611460328975628	0.0148308165679178	1.5980707372941296e-32
Major adverse cardiovascular event	THL biobank cohorts, meta-analysis	Glucose	Glycolysis related metabolites	0.04044403947918816	0.01545490900813807	0.00887308505872466
Major adverse cardiovascular event	UK biobank	Glucose	Glycolysis related metabolites	0.08154774306358097	0.01293072096168518	2.8539441048433657e-10
Major adverse cardiovascular event	UK biobank, excluding individuals using cholesterol lowering medication	Glucose	Glycolysis related metabolites	0.048673653749496	0.01586041461186368	0.00214865392020429
Major adverse cardiovascular event	THL biobank cohorts, meta-analysis	Lactate	Glycolysis related metabolites	0.19069891481010556	0.01462642345192699	7.440900560843361e-39
Major adverse cardiovascular event	UK biobank	Lactate	Glycolysis related metabolites	0.06002021170253717	0.01319824973672043	5.426404592388744e-6
Major adverse cardiovascular event	UK biobank, excluding individuals using cholesterol lowering medication	Lactate	Glycolysis related metabolites	0.02795415609637889	0.01622583811883234	0.0849215527878841
Major adverse cardiovascular event	THL biobank cohorts, meta-analysis	Glycoprotein acetyls	Inflammation	0.24126816295265205	0.01524892345229653	2.194801371275849e-56
Major adverse cardiovascular event	UK biobank	Glycoprotein acetyls	Inflammation	0.25075936783348934	0.01239590733483216	5.416772960030931e-91
Major adverse cardiovascular event	UK biobank, excluding individuals using cholesterol lowering medication	Glycoprotein acetyls	Inflammation	0.24281015051340585	0.01515767410159127	9.421531354050517e-58
Major adverse cardiovascular event	THL biobank cohorts, meta-analysis	Total triglycerides	Triglycerides	0.17023564482538067	0.01455813052328154	1.375806881942294e-31
Major adverse cardiovascular event	UK biobank	Total triglycerides	Triglycerides	0.0871594368440622	0.01262147352786714	4.997523826055419e-12
Major adverse cardiovascular event	UK biobank, excluding individuals using cholesterol lowering medication	Total triglycerides	Triglycerides	0.12750972725256943	0.01542270401388004	1.366098084150318e-16
